# Supplementary material for: A Novel Antimicrobial Peptide Sparamosin26–54 From the Mud Crab Scylla paramamosain Showing Potent Antifungal Activity Against Cryptococcus neoformans
Source: Front Microbiol. 2021 Oct 8;12:746006. doi: 10.3389/fmicb.2021.746006 (PMC8531530; doi:10.3389/fmicb.2021.746006)
Supplement: Supplementary file 2 [file Data_Sheet_2.xlsx]

## Sheet: Supplementary Table 4
Supplementary Table 4 Number of significant differentially expressed genes in C. neoformans in response to Sparamosin26-54 treatment.
Treatment	Gene expression	Number of significant differentially expressed genes
0.25 × MIC	Up-regulated	1474
	Down-regulated	1099
0.5 × MIC	Up-regulated	1602
	Down-regulated	1555

## Sheet: Supplementary Table 5
Supplementary Table 5 List of significant differentially expressed genes from C. neoformans treated with Sparamosin26-54.
Treatment	gene_id	log2FoldChange	pvalue	padj	gene_description
0.25 × MIC	CNG03500	4.35122	0	0	hypothetical protein
0.25 × MIC	CNA05300	4.633	0	0	chitin synthase 6, putative
0.25 × MIC	CNN00660	5.59401	0	0	glucan 1,3 beta-glucosidase protein putative
0.25 × MIC	CNA07540	5.20676	1.54355e-259	2.42877e-256	88 kDa immunoreactive mannoprotein MP88, putative
0.25 × MIC	CNA01280	4.33831	7.37303e-250	9.28117e-247	conserved expressed protein
0.25 × MIC	CNA07730	3.78896	3.25093e-243	3.41023e-240	multidrug resistance protein 1, putative
0.25 × MIC	CNB03470	4.31057	1.85054e-239	1.6639e-236	hypothetical protein
0.25 × MIC	CNE03810	7.06854	4.75933e-230	3.7444e-227	expressed protein
0.25 × MIC	CNA06690	3.82739	4.55872e-228	3.18807e-225	hypothetical protein
0.25 × MIC	CNC06420	5.58513	6.30401e-215	3.96774e-212	conserved hypothetical protein
0.25 × MIC	CNJ01830	4.35458	6.7488e-212	3.86154e-209	expressed protein
0.25 × MIC	CND03510	4.86528	9.64027e-212	5.05632e-209	calcium-transporting ATPase, putative
0.25 × MIC	CNJ00720	4.69635	1.35317e-207	6.55142e-205	hypothetical protein
0.25 × MIC	CNJ03160	5.63048	2.85928e-197	1.28545e-194	conserved hypothetical protein
0.25 × MIC	CNM00180	7.5175	6.60988e-194	2.77351e-191	cyclohydrolase, putative
0.25 × MIC	CNC03380	2.99597	1.19117e-192	4.68578e-190	expressed protein
0.25 × MIC	CNA06420	2.98661	6.66505e-179	2.46764e-176	expressed protein
0.25 × MIC	CNG01710	3.57765	3.89375e-175	1.36152e-172	hypothetical protein
0.25 × MIC	CNF00585	5.76039	2.86102e-173	9.47749e-171	hypothetical protein
0.25 × MIC	CNB03440	4.7922	3.90266e-172	1.22817e-169	conserved hypothetical protein
0.25 × MIC	CNA06700	3.9028	6.62223e-171	1.98478e-168	conserved hypothetical protein
0.25 × MIC	CNF01610	3.80495	2.3137e-168	6.61927e-166	chitin synthase-related
0.25 × MIC	CNA07550	4.21252	1.08453e-167	2.96783e-165	regulation of transcription from Pol II promoter-related protein, putative
0.25 × MIC	CNN02250	4.29596	7.61527e-165	1.9971e-162	arginine metabolism transcriptional control protein, putative
0.25 × MIC	CNA02370	5.02451	9.73203e-161	2.45013e-158	saccharopine dehydrogenase (NADP+, L-glutamate-forming), putative
0.25 × MIC	CNA04560	4.87368	7.70402e-160	1.86497e-157	hypothetical protein
0.25 × MIC	CNB02770	4.28062	1.05003e-159	2.44773e-157	expressed protein
0.25 × MIC	CNL05850	5.15906	3.42036e-159	7.68849e-157	hypothetical protein
0.25 × MIC	CNN02240	6.64621	3.89344e-159	8.4501e-157	phospholipid metabolism-related protein, putative
0.25 × MIC	CNN02260	2.80141	1.39663e-156	2.93012e-154	1,3-beta-glucanosyltransferase, putative
0.25 × MIC	CNL03990	4.62625	4.66231e-155	9.46599e-153	stomatin-like protein, putative
0.25 × MIC	CNK03430	4.91383	1.00701e-154	1.98066e-152	nucleus protein, putative
0.25 × MIC	CNE04230	3.34342	6.98895e-154	1.33298e-151	hypothetical protein
0.25 × MIC	CNE00870	3.30141	7.2736e-154	1.34647e-151	endoplasmic reticulum protein, putative
0.25 × MIC	CNC00380	4.15104	1.01167e-151	1.81926e-149	expressed protein
0.25 × MIC	CNM00270	3.39118	1.12582e-146	1.9683e-144	expressed protein
0.25 × MIC	CNJ02600	4.37677	7.50744e-144	1.27708e-141	dihydrodipicolinate synthase DapA, putative
0.25 × MIC	CNH02920	5.54593	2.4816e-141	4.11031e-139	conserved hypothetical protein
0.25 × MIC	CNN00130	4.1024	1.46171e-140	2.35897e-138	hypothetical protein
0.25 × MIC	CNH01950	4.89571	2.55883e-139	4.02631e-137	hypothetical protein
0.25 × MIC	CNJ01660	3.74538	4.41765e-139	6.78162e-137	expressed protein
0.25 × MIC	CNA07070	4.9724	8.6152e-138	1.29105e-135	dityrosine transporter, putative
0.25 × MIC	CNH03310	3.75649	4.01117e-137	5.87123e-135	hypothetical protein
0.25 × MIC	CNH02910	3.87299	4.74884e-137	6.793e-135	malate synthase, putative
0.25 × MIC	CNF01590	3.76344	1.88025e-135	2.62984e-133	aromatic-amino-acid transaminase, putative
0.25 × MIC	CNE02850	3.25177	3.37672e-135	4.62023e-133	expressed protein
0.25 × MIC	CNL04400	2.44457	4.72451e-134	6.32683e-132	expressed protein
0.25 × MIC	CNC02100	4.23756	5.7719e-134	7.5684e-132	integral to membrane protein, putative
0.25 × MIC	CNG02620	4.21894	1.26877e-131	1.62972e-129	Rho GDP-dissociation inhibitor 1, putative
0.25 × MIC	CNN00300	4.62187	3.95119e-125	4.97376e-123	conserved hypothetical protein
0.25 × MIC	CNB05660	6.57161	1.20381e-124	1.48564e-122	oxidoreductase, putative
0.25 × MIC	CNA06270	4.44932	4.29251e-124	5.19559e-122	hypothetical protein
0.25 × MIC	CNF00330	-3.99573	5.53039e-122	6.5676e-120	gamma-aminobutyric acid transporter, putative
0.25 × MIC	CNL06680	4.26753	2.40087e-121	2.79835e-119	conserved hypothetical protein
0.25 × MIC	CNA06310	4.47354	2.26427e-120	2.59115e-118	ATP-binding cassette (ABC) transporter, putative
0.25 × MIC	CNB03390	2.92147	4.12156e-120	4.63234e-118	nucleus protein, putative
0.25 × MIC	CNG03655	4.62724	3.80133e-119	4.19746e-117	hypothetical protein
0.25 × MIC	CNA06880	4.60941	4.65797e-118	5.0547e-116	uracil DNA N-glycosylase, putative
0.25 × MIC	CNN00410	3.5855	1.1589e-117	1.23629e-115	cytoplasm protein, putative
0.25 × MIC	CNL04240	4.09571	9.41792e-117	9.8794e-115	mismatch repair-related protein, putative
0.25 × MIC	CNM00090	2.81562	4.67207e-116	4.82066e-114	glycoprotein, putative
0.25 × MIC	CNA07430	-2.94056	2.35584e-115	2.39155e-113	hypothetical protein
0.25 × MIC	CNH00600	-5.96921	7.8201e-114	7.81265e-112	specific RNA polymerase II transcription factor, putative
0.25 × MIC	CNC05330	2.85884	2.28025e-113	2.24248e-111	histone H1, putative
0.25 × MIC	CNH00110	6.00601	1.06743e-112	1.0336e-110	hypothetical protein
0.25 × MIC	CNG04310	5.49884	2.68235e-112	2.55798e-110	UDP-glucose,sterol transferase
0.25 × MIC	CNJ03020	6.00598	2.81203e-110	2.63482e-108	conserved hypothetical protein
0.25 × MIC	CND02140	2.54177	2.84664e-110	2.63482e-108	hypothetical protein
0.25 × MIC	CND03920	4.08281	1.15434e-109	1.05296e-107	hypothetical protein
0.25 × MIC	CNN02370	4.10727	8.65117e-108	7.77864e-106	conserved hypothetical protein
0.25 × MIC	CNN00990	4.48033	3.15469e-107	2.79657e-105	hydrolase, putative
0.25 × MIC	CNH00970	3.14756	1.87917e-106	1.64271e-104	transcription factor PacC, putative
0.25 × MIC	CNH03510	2.86428	2.32102e-106	2.00117e-104	v-SNARE, putative
0.25 × MIC	CNN01830	2.4254	3.45043e-106	2.93473e-104	expressed protein
0.25 × MIC	CNB02340	3.00314	2.35603e-105	1.97718e-103	hypothetical protein
0.25 × MIC	CNJ03095	2.95635	1.45715e-104	1.20675e-102	hypothetical protein
0.25 × MIC	CNA05250	3.74961	6.28971e-103	5.14122e-101	T3P18.10, putative
0.25 × MIC	CNG00700	-2.45088	1.03977e-102	8.39014e-101	conserved hypothetical protein
0.25 × MIC	CNL05670	2.61866	1.59107e-102	1.26762e-100	hypothetical protein
0.25 × MIC	CNJ01890	3.89702	3.31528e-102	2.6083e-100	conserved hypothetical protein
0.25 × MIC	CNL04840	3.98886	6.17751e-101	4.80016e-99	exo-beta-1,3-glucanase
0.25 × MIC	CND03310	3.6382	2.37682e-100	1.82435e-98	hypothetical protein
0.25 × MIC	CNA07740	3.56031	2.86714e-100	2.17419e-98	acetate--CoA ligase, putative
0.25 × MIC	CNB02530	3.56032	4.8152e-100	3.60796e-98	hypothetical protein
0.25 × MIC	CNG01240	2.42807	5.81055e-100	4.30254e-98	laccase precursor, putative
0.25 × MIC	CNH00360	2.65147	2.0864e-99	1.52695e-97	conserved hypothetical protein
0.25 × MIC	CNH03415	3.7621	2.71027e-98	1.96074e-96	hypothetical protein
0.25 × MIC	CND01560	2.63866	7.28711e-96	5.21194e-94	Gamma-glutamyltranspeptidase 1 precursor, putative
0.25 × MIC	CND04340	3.03014	7.69984e-96	5.44526e-94	vacuolar protein, putative
0.25 × MIC	CNG03390	4.76353	2.53407e-94	1.77216e-92	yippee-like, putative
0.25 × MIC	CNJ01130	5.65026	2.21569e-92	1.53247e-90	conserved hypothetical protein
0.25 × MIC	CNE00570	3.76106	7.72562e-92	5.28533e-90	conserved hypothetical protein
0.25 × MIC	CNE02700	4.86152	4.25169e-91	2.87743e-89	conserved hypothetical protein
0.25 × MIC	CNF03630	2.82894	1.84002e-90	1.23203e-88	conserved hypothetical protein
0.25 × MIC	CNJ00330	2.3803	1.74988e-89	1.15934e-87	PRO1 protein, putative
0.25 × MIC	CNH03080	4.18034	1.12684e-88	7.38783e-87	hypothetical protein
0.25 × MIC	CNG01720	3.15799	6.0009e-88	3.89378e-86	cytoplasm protein, putative
0.25 × MIC	CNK01000	4.0428	1.99081e-87	1.27859e-85	conserved hypothetical protein
0.25 × MIC	CNL06330	2.71455	3.0414e-85	1.93359e-83	purine-cytosine permease, putative
0.25 × MIC	CNK01120	3.91338	1.94657e-84	1.22517e-82	hypothetical protein
0.25 × MIC	CNA06070	4.43681	1.17625e-83	7.33003e-82	specific transcriptional repressor, putative
0.25 × MIC	CNH03220	2.5049	1.23114e-83	7.59683e-82	conserved hypothetical protein
0.25 × MIC	CNM00690	2.45856	4.40637e-82	2.69259e-80	hypothetical protein
0.25 × MIC	CND00760	2.88203	5.02547e-82	3.04138e-80	lipid particle protein, putative
0.25 × MIC	CND00470	3.33598	1.29155e-80	7.7419e-79	expressed protein
0.25 × MIC	CNF00850	2.06564	7.5228e-80	4.46684e-78	hypothetical protein
0.25 × MIC	CNB05670	4.64225	7.59898e-80	4.46991e-78	hypothetical protein
0.25 × MIC	CNA01520	-2.32034	2.59503e-79	1.51233e-77	conserved expressed protein
0.25 × MIC	CNA00800	2.13577	2.90282e-79	1.67618e-77	expressed protein
0.25 × MIC	CNJ00820	2.00898	3.22938e-79	1.84779e-77	expressed protein
0.25 × MIC	CNN01790	2.76272	4.42351e-79	2.50825e-77	response to unfolded-protein, putative
0.25 × MIC	CNF02530	4.07977	8.16583e-79	4.58891e-77	peroxisomal hydratase-dehydrogenase-epimerase (hde), putative
0.25 × MIC	CNE00350	3.88396	1.65545e-78	9.22073e-77	Mitogen-activated protein kinase CPK1, putative
0.25 × MIC	CNE04900	7.24967	1.82941e-78	1.01003e-76	conserved hypothetical protein
0.25 × MIC	CNE00530	1.91754	2.05783e-78	1.12626e-76	hypothetical protein
0.25 × MIC	CNF01000	3.02671	1.80905e-77	9.81568e-76	endopeptidase, putative
0.25 × MIC	CND01310	2.75416	4.53937e-77	2.44195e-75	conserved hypothetical protein
0.25 × MIC	CNA02130	2.40816	6.78878e-76	3.62107e-74	hypothetical protein
0.25 × MIC	CNA05790	3.58505	2.67544e-75	1.41506e-73	cell wall organization and biogenesis-related protein, putative
0.25 × MIC	CNC03290	3.37147	4.33059e-75	2.27139e-73	tetracycline efflux protein, putative
0.25 × MIC	CNN00380	2.94027	2.25694e-74	1.17398e-72	expressed protein
0.25 × MIC	CNA00080	3.35985	7.24303e-74	3.73669e-72	expressed protein
0.25 × MIC	CNM00900	1.83343	1.81377e-73	9.28119e-72	conserved hypothetical protein
0.25 × MIC	CNL04570	4.55385	5.03457e-73	2.55545e-71	conserved hypothetical protein
0.25 × MIC	CNA00110	2.19611	1.778e-72	8.95257e-71	conserved hypothetical protein
0.25 × MIC	CNC07140	2.50126	2.70115e-72	1.34929e-70	expressed protein
0.25 × MIC	CNJ01380	-2.20123	5.99542e-72	2.97127e-70	midasin, putative
0.25 × MIC	CNG03495	5.77708	1.01332e-71	4.98267e-70	hypothetical protein
0.25 × MIC	CNN02440	4.02469	3.70783e-71	1.80908e-69	hypothetical protein
0.25 × MIC	CNE02450	-2.53192	5.38889e-71	2.60905e-69	hypothetical protein
0.25 × MIC	CNH00440	2.4038	5.69926e-71	2.73826e-69	conserved hypothetical protein
0.25 × MIC	CNC00870	-3.45089	8.47343e-71	4.04029e-69	Mih1p, putative
0.25 × MIC	CNN01930	2.49953	9.07385e-71	4.29405e-69	expressed protein
0.25 × MIC	CNF02420	2.67662	1.69382e-70	7.95589e-69	glyoxal oxidase precursor, putative
0.25 × MIC	CNA02860	4.14844	5.78381e-70	2.69654e-68	gamma-tubulin complex component 2 (gcp-2), putative
0.25 × MIC	CND03970	-2.5067	9.46368e-70	4.37974e-68	expressed protein
0.25 × MIC	CNF01360	3.71667	1.6722e-69	7.68236e-68	conserved hypothetical protein
0.25 × MIC	CNH03090	5.64503	1.88985e-69	8.61936e-68	sugar transporter, putative
0.25 × MIC	CNC06580	2.99819	2.83397e-69	1.28324e-67	hypothetical protein
0.25 × MIC	CNB00770	2.70179	1.26108e-68	5.66946e-67	conserved hypothetical protein
0.25 × MIC	CNH02970	-2.82521	2.15925e-68	9.63854e-67	expressed protein
0.25 × MIC	CNF04340	2.51474	3.47965e-68	1.54232e-66	conserved hypothetical protein
0.25 × MIC	CNA06740	2.48317	4.8837e-68	2.14951e-66	hypothetical protein
0.25 × MIC	CNA02780	1.92668	1.17557e-67	5.13822e-66	aminopeptidase, putative
0.25 × MIC	CND00550	1.89176	3.30894e-67	1.43631e-65	glucosidase, putative
0.25 × MIC	CNE00430	2.31526	4.72695e-67	2.03777e-65	expressed protein
0.25 × MIC	CNA04840	3.37777	8.40723e-67	3.59967e-65	hypothetical protein
0.25 × MIC	CND05660	2.09715	8.69917e-67	3.6995e-65	conserved hypothetical protein
0.25 × MIC	CNB02160	4.0029	1.35754e-66	5.73447e-65	expressed protein
0.25 × MIC	CND05010	-3.09645	1.55118e-66	6.50875e-65	conserved hypothetical protein
0.25 × MIC	CNA03850	2.50764	4.06145e-66	1.6929e-64	pyruvate dehydrogenase (acetyl-transferring), putative
0.25 × MIC	CNJ02020	3.51556	6.63733e-66	2.74838e-64	expressed protein
0.25 × MIC	CNG01420	2.58235	1.47088e-65	6.05079e-64	expressed protein
0.25 × MIC	CNF04120	2.32309	1.48347e-65	6.06296e-64	expressed protein
0.25 × MIC	CNN00330	-5.33522	1.77045e-65	7.18919e-64	expressed protein
0.25 × MIC	CNC03300	1.92034	1.90814e-65	7.69862e-64	protein kinase C, putative
0.25 × MIC	CNH02680	-2.26196	4.32079e-65	1.73217e-63	h-sco1, putative
0.25 × MIC	CNA08060	4.25553	5.20484e-65	2.07337e-63	conserved hypothetical protein
0.25 × MIC	CNM00800	-2.02794	8.56906e-65	3.39205e-63	amino acid transporter, putative
0.25 × MIC	CNN01090	2.48532	1.58353e-64	6.2292e-63	cytoplasm protein, putative
0.25 × MIC	CNL05990	3.48166	2.03887e-64	7.97058e-63	hypothetical protein
0.25 × MIC	CNH03200	2.19142	2.28783e-64	8.88865e-63	expressed protein
0.25 × MIC	CNB01950	3.37171	2.97959e-64	1.15052e-62	hormone-sensitive lipase, putative
0.25 × MIC	CNH02020	1.92698	6.47477e-64	2.48489e-62	hypothetical protein
0.25 × MIC	CNK00550	4.30994	6.52665e-64	2.48962e-62	conserved hypothetical protein
0.25 × MIC	CNN00860	1.98278	1.72571e-63	6.54313e-62	alcohol dehydrogenase, putative
0.25 × MIC	CNH01545	1.73433	1.9363e-63	7.29764e-62	hypothetical protein
0.25 × MIC	CNE00400	4.62446	3.72167e-63	1.3943e-61	expressed protein
0.25 × MIC	CNC01260	2.91271	4.09058e-63	1.52344e-61	SNF1 family protein kinase, putative
0.25 × MIC	CNL05450	2.6781	6.12605e-63	2.26808e-61	sodium:inorganic phosphate symporter, putative
0.25 × MIC	CNC02730	2.25043	8.9272e-63	3.28584e-61	conserved hypothetical protein
0.25 × MIC	CNE00480	2.76057	2.06882e-62	7.57042e-61	expressed protein
0.25 × MIC	CNC05450	3.294	2.41447e-62	8.78421e-61	oxidoreductase, putative
0.25 × MIC	CNB03460	-2.13128	4.12811e-62	1.49324e-60	conserved hypothetical protein
0.25 × MIC	CNB01650	4.27773	5.20277e-62	1.87121e-60	acyl-CoA dehydrogenase, long-chain specific precursor, putative
0.25 × MIC	CNE01460	2.32235	6.11613e-62	2.18721e-60	expressed protein
0.25 × MIC	CNL04915	3.90832	1.01924e-61	3.62434e-60	hypothetical protein
0.25 × MIC	CNN01150	-4.95233	1.56412e-61	5.53067e-60	expressed protein
0.25 × MIC	CNA02920	4.74823	2.2865e-61	8.03978e-60	protein-vacuolar targeting-related protein, putative
0.25 × MIC	CNJ00140	4.95711	3.68004e-61	1.28679e-59	fumarate reductase (NADH), putative
0.25 × MIC	CND05590	3.23015	4.85763e-61	1.68917e-59	autophagic vacuole formation-related protein, putative
0.25 × MIC	CNJ00280	-2.05097	7.31945e-61	2.53124e-59	LIM-homeobox protein, putative
0.25 × MIC	CNE00600	2.25552	9.65966e-61	3.32229e-59	hypothetical protein
0.25 × MIC	CNC02860	3.80875	1.3096e-60	4.4797e-59	hypothetical protein
0.25 × MIC	CNG01060	2.16202	1.11392e-59	3.78973e-58	cyclophilin, putative
0.25 × MIC	CNA06140	1.60298	1.9731e-59	6.67671e-58	hypothetical protein
0.25 × MIC	CNA01650	4.64068	2.22486e-59	7.48837e-58	expressed protein
0.25 × MIC	CNK01250	2.81715	4.41702e-59	1.47876e-57	hypothetical protein
0.25 × MIC	CNJ01600	-2.35659	1.57519e-58	5.24562e-57	expressed protein
0.25 × MIC	CNC00410	3.71857	1.726e-58	5.71761e-57	hypothetical protein
0.25 × MIC	CNG02110	3.40665	1.73677e-58	5.72316e-57	specific transcriptional repressor, putative
0.25 × MIC	CNE02820	2.77883	3.8125e-58	1.24979e-56	conserved hypothetical protein
0.25 × MIC	CNL06650	2.41713	5.10624e-58	1.66522e-56	ER to Golgi transport-related protein, putative
0.25 × MIC	CNC02050	2.51676	6.43738e-58	2.0885e-56	expressed protein
0.25 × MIC	CNC02620	-2.28143	1.18682e-57	3.8307e-56	expressed protein
0.25 × MIC	CNH01200	2.62816	1.7396e-57	5.58624e-56	conserved hypothetical protein
0.25 × MIC	CNK01330	3.38809	1.9919e-56	6.36397e-55	calcium ion transporter, putative
0.25 × MIC	CNB05000	-2.94432	2.14745e-56	6.82628e-55	conserved hypothetical protein
0.25 × MIC	CNA03450	2.60747	2.9679e-56	9.3869e-55	expressed protein
0.25 × MIC	CNN01550	4.01944	4.67837e-56	1.47228e-54	acyl-CoA oxidase, putative
0.25 × MIC	CNG04280	1.46039	4.74441e-56	1.48564e-54	expressed protein
0.25 × MIC	CNG04240	-2.79623	1.68388e-55	5.24671e-54	hexose transport-related protein, putative
0.25 × MIC	CNG04125	3.91844	4.6168e-55	1.43144e-53	hypothetical protein
0.25 × MIC	CNE01210	2.28784	5.69682e-55	1.75764e-53	hypothetical protein
0.25 × MIC	CND02540	5.61469	6.49808e-55	1.99507e-53	hypothetical protein
0.25 × MIC	CNL03970	1.77371	7.17187e-55	2.19125e-53	nucleus protein, putative
0.25 × MIC	CND04710	2.16864	7.41157e-55	2.25355e-53	expressed protein
0.25 × MIC	CNB02320	3.273	1.06783e-54	3.23121e-53	expressed protein
0.25 × MIC	CNF01940	2.51927	1.24307e-54	3.74347e-53	expressed protein
0.25 × MIC	CND03430	2.43955	2.03723e-54	6.10588e-53	prenyltransferase, putative
0.25 × MIC	CNN00670	3.08886	2.57556e-54	7.68272e-53	expressed protein
0.25 × MIC	CNE02475	3.12301	2.8723e-54	8.52747e-53	hypothetical protein
0.25 × MIC	CNB05100	-4.79812	3.41851e-54	1.01015e-52	hypothetical protein
0.25 × MIC	CNH03280	4.57609	3.85166e-54	1.13282e-52	isocitrate lyase, putative
0.25 × MIC	CNH03550	3.16575	4.27427e-54	1.25127e-52	hypothetical protein
0.25 × MIC	CNE02280	1.98319	4.5156e-54	1.31579e-52	hypothetical protein
0.25 × MIC	CNK01850	2.21459	5.17606e-54	1.5013e-52	hypothetical protein
0.25 × MIC	CNJ02950	2.65037	5.25097e-54	1.51604e-52	vacuole protein, putative
0.25 × MIC	CNL05970	2.39168	8.51124e-54	2.44611e-52	conserved hypothetical protein
0.25 × MIC	CNE04920	2.46676	1.96516e-53	5.62215e-52	hypothetical protein
0.25 × MIC	CNB01690	1.92362	2.34544e-53	6.67974e-52	protein kinase/endoribonuclease, putative
0.25 × MIC	CNA05010	-2.74091	2.41653e-53	6.8512e-52	C-5 sterol desaturase, putative
0.25 × MIC	CNA00690	-2.90855	3.41859e-53	9.64871e-52	expressed protein
0.25 × MIC	CNA06950	-1.7212	4.62253e-53	1.29885e-51	electron carrier, putative
0.25 × MIC	CNC02490	2.42864	5.55832e-53	1.55485e-51	regulation of translational termination-related protein, putative
0.25 × MIC	CNB05230	1.91445	1.179e-52	3.28346e-51	serine/threonine-protein kinase nrc-2, putative
0.25 × MIC	CND02450	-2.06968	3.13609e-52	8.6954e-51	dihydrolipoyllysine-residue acetyltransferase, putative
0.25 × MIC	CNH01330	3.04719	3.26146e-52	9.00334e-51	endodeoxyribonuclease, putative
0.25 × MIC	CNA04160	3.63717	3.28794e-52	9.03681e-51	transporter, putative
0.25 × MIC	CNF00310	2.82918	3.9721e-52	1.08697e-50	high-affinity methionine permease, putative
0.25 × MIC	CNA07770	-1.98754	4.78117e-52	1.30271e-50	conserved hypothetical protein
0.25 × MIC	CNH03420	5.93736	7.13088e-52	1.93456e-50	hypothetical protein
0.25 × MIC	CNH02360	2.00597	1.33849e-51	3.61565e-50	hypothetical protein
0.25 × MIC	CNH00870	1.73829	1.51785e-51	4.08264e-50	RNA polymerase II transcription factor, putative
0.25 × MIC	CND02410	3.57597	1.59411e-51	4.2695e-50	conserved hypothetical protein
0.25 × MIC	CNB01400	3.33726	1.67798e-51	4.4751e-50	expressed protein
0.25 × MIC	CNC01320	-3.95573	1.99143e-51	5.28862e-50	expressed protein
0.25 × MIC	CNF02670	2.53604	4.66659e-51	1.2341e-49	cytoplasm protein, putative
0.25 × MIC	CNJ00360	2.40436	6.10792e-51	1.6085e-49	hypothetical protein
0.25 × MIC	CNA07790	3.13022	8.26424e-51	2.1673e-49	calcineurin-binding protein-related
0.25 × MIC	CNH00790	2.14933	1.01751e-50	2.65735e-49	Endoglucanase E-4 precursor, putative
0.25 × MIC	CNG03760	1.90852	1.2197e-50	3.17223e-49	hypothetical protein
0.25 × MIC	CNH02940	3.38013	1.85804e-50	4.81255e-49	hypothetical protein
0.25 × MIC	CNE01420	2.82853	2.74455e-50	7.0796e-49	hypothetical protein
0.25 × MIC	CNI02270	-4.5208	3.36205e-50	8.63703e-49	expressed protein
0.25 × MIC	CNC02180	2.91161	4.58455e-50	1.17297e-48	sulfonate dioxygenase, putative
0.25 × MIC	CNG03130	-2.10718	5.76823e-50	1.46985e-48	translation elongation factor, putative
0.25 × MIC	CNB03180	2.39038	7.37534e-50	1.87179e-48	conserved hypothetical protein
0.25 × MIC	CNN01170	2.61171	7.62391e-50	1.9271e-48	hypothetical protein
0.25 × MIC	CNG02330	2.07192	9.16832e-50	2.30822e-48	hypothetical protein
0.25 × MIC	CNC04670	-2.00669	1.56498e-49	3.92429e-48	conserved hypothetical protein
0.25 × MIC	CNN02290	2.55673	1.76694e-49	4.41315e-48	conserved hypothetical protein
0.25 × MIC	CNN01755	2.38345	2.58062e-49	6.41994e-48	hypothetical protein
0.25 × MIC	CNC01940	-2.38099	9.5169e-49	2.35824e-47	monosaccharide transporter, putative
0.25 × MIC	CNE00490	2.26072	9.58483e-49	2.36576e-47	expressed protein
0.25 × MIC	CNF04035	4.15274	1.07216e-48	2.63601e-47	tRNA-Lys
0.25 × MIC	CNB00270	2.17655	1.35097e-48	3.30856e-47	nuclear pore protein seh1, putative
0.25 × MIC	CNB03000	1.8671	2.22776e-48	5.4347e-47	hypothetical protein
0.25 × MIC	CNA04610	-1.50993	5.26785e-48	1.28015e-46	isocitrate dehydrogenase, putative
0.25 × MIC	CNE00330	3.08121	6.76441e-48	1.63751e-46	conserved hypothetical protein
0.25 × MIC	CNJ00760	1.75354	1.26035e-47	3.03932e-46	hypothetical protein
0.25 × MIC	CNC02780	2.47928	1.45918e-47	3.50537e-46	expressed protein
0.25 × MIC	CNE00170	-4.62651	1.50424e-47	3.59989e-46	cobalamin synthesis protein, putative
0.25 × MIC	CNN00340	-4.1919	1.97731e-47	4.71408e-46	expressed protein
0.25 × MIC	CNM01080	-2.01102	3.08728e-47	7.33258e-46	ATP:ADP antiporter, putative
0.25 × MIC	CNG01640	2.10642	3.55738e-47	8.41735e-46	conserved hypothetical protein
0.25 × MIC	CNN00140	1.80021	3.93515e-47	9.27634e-46	hydrolase, putative
0.25 × MIC	CNK03385	1.47653	4.4709e-47	1.04999e-45	hypothetical protein
0.25 × MIC	CNG01780	-2.36431	7.20244e-47	1.68521e-45	conserved hypothetical protein
0.25 × MIC	CNM00260	1.93897	8.99535e-47	2.09692e-45	conserved hypothetical protein
0.25 × MIC	CNB05430	3.28769	1.11191e-46	2.58243e-45	expressed protein
0.25 × MIC	CNK01820	2.08574	1.17337e-46	2.71514e-45	conserved hypothetical protein
0.25 × MIC	CNL04520	-2.81159	1.21018e-46	2.78775e-45	centromeric protein e (cenp-e protein), putative
0.25 × MIC	CNA01450	2.30797	1.2136e-46	2.78775e-45	conserved hypothetical protein
0.25 × MIC	CND00790	3.56771	1.50094e-46	3.43523e-45	glucan 1,3-beta-glucosidase, putative
0.25 × MIC	CNE05040	1.78695	1.68053e-46	3.83235e-45	glyoxal oxidase precursor, putative
0.25 × MIC	CNB02980	1.54902	2.23245e-46	5.07258e-45	calcium:hydrogen antiporter, putative
0.25 × MIC	CNL04360	2.32933	2.45104e-46	5.54923e-45	hypothetical protein
0.25 × MIC	CNC04390	1.61132	2.5982e-46	5.86131e-45	expressed protein
0.25 × MIC	CNA05720	6.09933	3.47377e-46	7.80855e-45	hypothetical protein
0.25 × MIC	CNL06270	2.10408	3.89408e-46	8.72218e-45	hypothetical protein
0.25 × MIC	CNA02875	6.94195	5.06549e-46	1.13057e-44	hypothetical protein
0.25 × MIC	CNE00460	2.09022	5.36157e-46	1.19243e-44	mitochondrial fission-related protein, putative
0.25 × MIC	CNC00210	3.78409	8.06499e-46	1.78736e-44	conserved hypothetical protein
0.25 × MIC	CNA02870	4.03875	8.53437e-46	1.88475e-44	hypothetical protein
0.25 × MIC	CNC07130	2.58065	8.75313e-46	1.9263e-44	vacuolar membrane protein, putative
0.25 × MIC	CNK01630	-2.72778	1.00837e-45	2.21139e-44	serine/threonine-protein kinase, putative
0.25 × MIC	CNB04690	2.16882	1.84171e-45	4.0249e-44	conserved hypothetical protein
0.25 × MIC	CNA05470	1.61995	1.99596e-45	4.34691e-44	VpsA, putative
0.25 × MIC	CNL06020	2.05311	2.50879e-45	5.44494e-44	CAT1 catalase, putative
0.25 × MIC	CNK02970	-2.75144	2.66986e-45	5.77461e-44	mitotic chromosome condensation-related protein, putative
0.25 × MIC	CNC00660	2.62207	3.0129e-45	6.49423e-44	long-chain-fatty-acid-CoA ligase, putative
0.25 × MIC	CNC02430	2.16721	3.79157e-45	8.14477e-44	hypothetical protein
0.25 × MIC	CNA08090	1.84637	5.06648e-45	1.08464e-43	expressed protein
0.25 × MIC	CNN02110	-3.7767	6.96952e-45	1.48699e-43	chitin synthase, putative
0.25 × MIC	CNE01000	1.85485	7.09979e-45	1.50967e-43	GTPase activating protein, putative
0.25 × MIC	CNB04880	-1.5996	1.21382e-44	2.57232e-43	40s ribosomal protein s3ae-a (s1-a), putative
0.25 × MIC	CNF02830	2.43236	1.23117e-44	2.60034e-43	hypothetical protein
0.25 × MIC	CNC04450	2.66088	1.29134e-44	2.71829e-43	hypothetical protein
0.25 × MIC	CNL05710	-1.669	1.69129e-44	3.53656e-43	insulin degrading enzyme, putative
0.25 × MIC	CNL04090	3.33446	1.6913e-44	3.53656e-43	phosphatidylinositol 3-kinase, putative
0.25 × MIC	CNG00930	-2.33655	2.11404e-44	4.40588e-43	osmosensor, putative
0.25 × MIC	CNC02710	2.44715	3.19903e-44	6.64511e-43	sterol metabolism-related protein, putative
0.25 × MIC	CNK02260	2.05957	3.82718e-44	7.92378e-43	hypothetical protein
0.25 × MIC	CNH00980	3.03942	4.57777e-44	9.44671e-43	expressed protein
0.25 × MIC	CNA06320	2.57602	6.06486e-44	1.24746e-42	expressed protein
0.25 × MIC	CNK01560	2.92583	8.15254e-44	1.6714e-42	expressed protein
0.25 × MIC	CNG00630	2.55205	8.89104e-44	1.81689e-42	hypothetical protein
0.25 × MIC	CNF02610	2.38394	1.05924e-43	2.15756e-42	hypothetical protein
0.25 × MIC	CNJ03410	3.78064	1.43163e-43	2.90668e-42	expressed protein
0.25 × MIC	CNK00760	2.95664	1.63003e-43	3.29885e-42	conserved hypothetical protein
0.25 × MIC	CNL04643	4.78764	2.71436e-43	5.47571e-42	hypothetical protein
0.25 × MIC	CNL06555	3.22176	2.72823e-43	5.48609e-42	hypothetical protein
0.25 × MIC	CNH00900	3.30321	3.00845e-43	6.03031e-42	conserved hypothetical protein
0.25 × MIC	CNK02700	3.77251	3.0836e-43	6.16133e-42	endopeptidase, putative
0.25 × MIC	CND02160	-1.91837	3.16852e-43	6.31097e-42	hypothetical protein
0.25 × MIC	CNN02120	3.45917	5.82661e-43	1.15687e-41	conserved hypothetical protein
0.25 × MIC	CNN00470	-1.95049	6.36194e-43	1.25918e-41	conserved hypothetical protein
0.25 × MIC	CNJ02065	4.24648	6.47724e-43	1.27799e-41	hypothetical protein
0.25 × MIC	CNC05755	2.07318	7.21578e-43	1.41925e-41	hypothetical protein
0.25 × MIC	CNH03490	5.57498	8.63263e-43	1.69264e-41	expressed protein
0.25 × MIC	CNG02630	1.3503	1.5218e-42	2.9746e-41	Rho1 GTPase
0.25 × MIC	CNG04170	2.12439	1.79436e-42	3.4965e-41	conserved hypothetical protein
0.25 × MIC	CNE01230	1.86279	1.8454e-42	3.58487e-41	copper chaperone, putative
0.25 × MIC	CNB05440	2.79512	1.96735e-42	3.80999e-41	hypothetical protein
0.25 × MIC	CNL06190	-1.57657	3.2828e-42	6.33802e-41	aldo-keto reductase, putative
0.25 × MIC	CNK02740	1.69775	3.68757e-42	7.09773e-41	protein kinase kin1, putative
0.25 × MIC	CNB03170	1.98346	4.04387e-42	7.75979e-41	expressed protein
0.25 × MIC	CNA02050	2.91638	4.10809e-42	7.85906e-41	L-cystine transporter, putative
0.25 × MIC	CNA06990	2.23526	5.58788e-42	1.06576e-40	recombinase, putative
0.25 × MIC	CNF00990	2.22059	6.09018e-42	1.15805e-40	hypothetical protein
0.25 × MIC	CNJ00370	2.45817	6.17681e-42	1.17099e-40	expressed protein
0.25 × MIC	CND02400	-2.12251	6.60136e-42	1.24772e-40	hypothetical protein
0.25 × MIC	CNN01400	1.36568	7.18134e-42	1.35327e-40	copper-exporting ATPase, putative
0.25 × MIC	CNB04260	-1.96164	8.03335e-42	1.50931e-40	5-aminolevulinate synthase, putative
0.25 × MIC	CNA04700	3.92916	8.21024e-42	1.53795e-40	acetyl-CoA C-acyltransferase, putative
0.25 × MIC	CNH01540	1.60553	8.81733e-42	1.64677e-40	intra-Golgi transport-related protein, putative
0.25 × MIC	CNC06840	-1.7667	9.40158e-42	1.7507e-40	phosphoprotein phosphatase, putative
0.25 × MIC	CNJ00770	1.4728	1.21771e-41	2.26085e-40	hypothetical protein
0.25 × MIC	CNC01610	2.0002	1.33566e-41	2.47255e-40	hypothetical protein
0.25 × MIC	CNB01780	2.13657	1.6009e-41	2.95486e-40	signal transducer, putative
0.25 × MIC	CND02070	3.87599	2.21866e-41	4.08311e-40	conserved hypothetical protein
0.25 × MIC	CNA05270	4.19144	2.33425e-41	4.28331e-40	conserved hypothetical protein
0.25 × MIC	CND06060	1.91898	2.41996e-41	4.42769e-40	histone deacetylation-related protein, putative
0.25 × MIC	CNA05110	1.47023	2.44298e-41	4.45685e-40	sulfite transporter, putative
0.25 × MIC	CNL06125	2.35966	2.54415e-41	4.628e-40	hypothetical protein
0.25 × MIC	CNA01640	1.94704	2.63639e-41	4.78196e-40	glutamate carboxypeptidase protein, putative
0.25 × MIC	CNE04400	-2.74099	3.03509e-41	5.48933e-40	cyclin-dependent protein kinase regulator, putative
0.25 × MIC	CNG02160	1.7116	3.76275e-41	6.78589e-40	conserved hypothetical protein
0.25 × MIC	CNF01060	4.07365	4.20536e-41	7.56244e-40	conserved hypothetical protein
0.25 × MIC	CNN01260	-2.12165	5.3563e-41	9.60472e-40	plasma membrane H(+)-ATPase 1
0.25 × MIC	CNB03270	2.58719	5.71199e-41	1.02134e-39	expressed protein
0.25 × MIC	CNE02270	2.13495	6.32893e-41	1.12845e-39	conserved hypothetical protein
0.25 × MIC	CNB00660	-2.36292	7.38236e-41	1.31256e-39	cysteine-type endopeptidase, putative
0.25 × MIC	CNJ00413	2.61292	7.63942e-41	1.35444e-39	hypothetical protein
0.25 × MIC	CNF00350	2.88595	9.01426e-41	1.5937e-39	conserved hypothetical protein
0.25 × MIC	CNA00600	1.80621	1.33075e-40	2.34615e-39	expressed protein
0.25 × MIC	CNA06460	1.84862	1.69976e-40	2.98835e-39	hypothetical protein
0.25 × MIC	CNE03540	-3.53374	1.96011e-40	3.43648e-39	D-lactaldehyde dehydrogenase, putative
0.25 × MIC	CNA05200	3.08315	2.11347e-40	3.69506e-39	carnitine acetyltransferase, putative
0.25 × MIC	CNA00280	2.92765	2.51162e-40	4.37899e-39	alcohol dehydrogenase, putative
0.25 × MIC	CNF03900	4.18503	2.62593e-40	4.56563e-39	aldehyde dehydrogenase (alddh), putative
0.25 × MIC	CNC02410	-3.37371	3.1321e-40	5.4307e-39	C-4 methyl sterol oxidase, putative
0.25 × MIC	CNC03020	2.27549	3.41534e-40	5.90554e-39	mannose-1-phosphate guanylyltransferase, putative
0.25 × MIC	CNF02070	1.92593	4.37924e-40	7.55149e-39	telomere length control protein, putative
0.25 × MIC	CNI03200	-2.76546	4.68587e-40	8.05815e-39	hypothetical protein
0.25 × MIC	CNK03070	1.51384	7.26195e-40	1.24542e-38	hypothetical protein
0.25 × MIC	CNN01030	-1.86331	9.054e-40	1.54853e-38	inorganic phosphate transporter, putative
0.25 × MIC	CNC05440	2.63877	1.77109e-39	3.02094e-38	hypothetical protein
0.25 × MIC	CNC00890	-3.25054	3.08002e-39	5.23936e-38	hypothetical protein
0.25 × MIC	CNA05060	3.26443	3.41937e-39	5.80095e-38	acetyl-Coenzyme A acyltransferase 2, putative
0.25 × MIC	CNJ02210	2.54232	4.68872e-39	7.93301e-38	spermine transporter, putative
0.25 × MIC	CNE01405	-1.54675	4.70592e-39	7.94077e-38	hypothetical protein
0.25 × MIC	CNC04805	4.95098	5.67639e-39	9.55272e-38	hypothetical protein
0.25 × MIC	CNN02280	2.68757	5.78483e-39	9.70926e-38	hypothetical protein
0.25 × MIC	CND03620	2.829	6.18218e-39	1.03486e-37	expressed protein
0.25 × MIC	CNH01610	1.84786	6.38075e-39	1.06526e-37	expressed protein
0.25 × MIC	CNA06110	-1.71154	1.03125e-38	1.71711e-37	histone acetyltransferase, putative
0.25 × MIC	CNF00180	3.30695	1.15279e-38	1.91443e-37	conserved hypothetical protein
0.25 × MIC	CNA04780	2.19118	1.94849e-38	3.22732e-37	carnitine/acyl carnitine carrier, putative
0.25 × MIC	CNJ01170	1.8112	2.02426e-38	3.34401e-37	hypothetical protein
0.25 × MIC	CNB03215	2.86468	3.07908e-38	5.07322e-37	hypothetical protein
0.25 × MIC	CNF04660	3.13063	3.21297e-38	5.28001e-37	carnitine O-acetyltransferase, putative
0.25 × MIC	CNJ02910	-1.75412	4.10575e-38	6.72959e-37	glutamate synthase (NADH), putative
0.25 × MIC	CNK00730	1.89024	5.41846e-38	8.85813e-37	conserved hypothetical protein
0.25 × MIC	CNG03900	2.11173	5.88644e-38	9.59825e-37	hypothetical protein
0.25 × MIC	CNA02580	2.13735	6.15933e-38	1.00173e-36	sorbitol dehydrogenase, putative
0.25 × MIC	CND05055	1.79911	8.99806e-38	1.45963e-36	hypothetical protein
0.25 × MIC	CNL04940	1.78968	9.65053e-38	1.56145e-36	hypothetical protein
0.25 × MIC	CNG04290	3.01106	1.0909e-37	1.76054e-36	conserved hypothetical protein
0.25 × MIC	CNK01030	-2.66433	1.45515e-37	2.34238e-36	Glutamyl-tRNA synthetase, putative
0.25 × MIC	CNA06860	-1.51776	1.45926e-37	2.343e-36	hypothetical protein
0.25 × MIC	CNG03300	3.9065	1.85019e-37	2.96312e-36	2-nitropropane dioxygenase, putative
0.25 × MIC	CNC02060	2.43238	2.26311e-37	3.61524e-36	histone deacetylase 1-1 (hd1), putative
0.25 × MIC	CNK02220	-1.94087	2.29639e-37	3.65911e-36	grpe protein, putative
0.25 × MIC	CNH01080	1.61734	2.40155e-37	3.81701e-36	lipid particle protein, putative
0.25 × MIC	CNL03660	5.4723	2.41965e-37	3.83608e-36	alpha-amylase AmyA, putative
0.25 × MIC	CNK01260	3.8921	3.06971e-37	4.85446e-36	conserved hypothetical protein
0.25 × MIC	CNK02720	2.70531	3.29681e-37	5.20054e-36	conserved hypothetical protein
0.25 × MIC	CNE01830	2.14925	4.17732e-37	6.57301e-36	4-aminobutyrate aminotransferase, putative
0.25 × MIC	CNJ00490	-1.96074	4.65608e-37	7.30807e-36	Eukaryotic translation initiation factor 2C 2, putative
0.25 × MIC	CNF00655	2.81467	5.15385e-37	8.06924e-36	hypothetical protein
0.25 × MIC	CNC01140	2.75195	6.10823e-37	9.53975e-36	lipase, putative
0.25 × MIC	CNC03860	4.60007	6.72135e-37	1.04713e-35	adrenoleukodystrophy protein, putative
0.25 × MIC	CNE02620	6.00709	6.87831e-37	1.06894e-35	branched-chain alpha-keto acid dehydrogenase E1-alpha subunit, putative
0.25 × MIC	CNC01890	1.69403	1.04249e-36	1.61611e-35	Na+/H+ exchanger AnNHA1, putative
0.25 × MIC	CND04740	4.92352	1.22048e-36	1.8874e-35	hypothetical protein
0.25 × MIC	CNK03150	2.51287	1.27506e-36	1.96697e-35	hypothetical protein
0.25 × MIC	CNL05810	1.89685	2.19561e-36	3.37877e-35	expressed protein
0.25 × MIC	CNF00210	1.80187	2.25199e-36	3.45707e-35	hypothetical protein
0.25 × MIC	CNA07570	-1.47581	3.00918e-36	4.60822e-35	60s ribosomal protein l27, putative
0.25 × MIC	CNF03720	-2.7749	3.36967e-36	5.14775e-35	C-22 sterol desaturase, putative
0.25 × MIC	CND03110	1.61671	3.82935e-36	5.83582e-35	conserved hypothetical protein
0.25 × MIC	CNJ02270	-1.55432	4.00014e-36	6.08137e-35	phenylalanine-tRNA ligase, putative
0.25 × MIC	CNA07490	-1.38925	5.44529e-36	8.25848e-35	ribosomal protein L35, putative
0.25 × MIC	CNC01030	-2.00084	6.10975e-36	9.24394e-35	ribosomal protein YmL32 precursor, putative
0.25 × MIC	CNJ02040	-1.90368	6.25745e-36	9.4447e-35	homoserine dehydrogenase, putative
0.25 × MIC	CNJ03070	-3.08967	6.60322e-36	9.94275e-35	expressed protein
0.25 × MIC	CNE03270	1.92385	8.24462e-36	1.23846e-34	ubiquitin conjugating enzyme, putative
0.25 × MIC	CND04050	-2.41771	9.37033e-36	1.40421e-34	conserved hypothetical protein
0.25 × MIC	CND05400	-1.73111	1.19349e-35	1.78428e-34	initiation factor 5a (eif-5a), putative
0.25 × MIC	CND03520	1.28982	1.26706e-35	1.88978e-34	bud site selection-related protein, putative
0.25 × MIC	CNH01665	1.66932	1.57529e-35	2.34394e-34	hypothetical protein
0.25 × MIC	CNF02280	-1.75961	2.14571e-35	3.18517e-34	ATP synthase alpha chain, mitochondrial precursor, putative
0.25 × MIC	CNJ03100	2.24055	2.266e-35	3.35581e-34	expressed protein
0.25 × MIC	CNF03620	2.79162	2.68501e-35	3.96701e-34	Beta-hexosaminidase precursor, putative
0.25 × MIC	CND03385	1.72915	3.48474e-35	5.13653e-34	hypothetical protein
0.25 × MIC	CND04500	-2.41899	3.67332e-35	5.40183e-34	conserved hypothetical protein
0.25 × MIC	CNA06570	3.77262	4.89975e-35	7.18859e-34	expressed protein
0.25 × MIC	CNN01570	2.1565	5.15429e-35	7.54444e-34	AMP binding protein, putative
0.25 × MIC	CNA07980	-1.22708	5.27051e-35	7.69666e-34	60s ribosomal protein l34-b, putative
0.25 × MIC	CNB01150	-1.81076	6.91837e-35	1.00797e-33	threonine synthase, putative
0.25 × MIC	CNH02505	1.67168	7.80292e-35	1.13422e-33	hypothetical protein
0.25 × MIC	CNC03850	-1.35862	8.8997e-35	1.29066e-33	phenylalanyl-tRNA synthetase beta chain, putative
0.25 × MIC	CNC05980	2.39785	9.37272e-35	1.35614e-33	nucleus protein, putative
0.25 × MIC	CNC06960	1.46279	1.03012e-34	1.48706e-33	hypothetical protein
0.25 × MIC	CNJ02620	3.93738	1.03503e-34	1.49073e-33	hypothetical protein
0.25 × MIC	CNH02650	-1.87725	1.11748e-34	1.60581e-33	chorismate synthase, putative
0.25 × MIC	CNA00250	-1.60836	1.23871e-34	1.77596e-33	60s ribosomal protein l9, putative
0.25 × MIC	CNJ01440	1.53265	1.42511e-34	2.03855e-33	conserved hypothetical protein
0.25 × MIC	CNH03500	7.50061	1.46722e-34	2.09403e-33	hypothetical protein
0.25 × MIC	CNC00900	-1.83863	1.52178e-34	2.16699e-33	ATP-binding cassette (ABC) transporter, putative
0.25 × MIC	CNA07670	1.78638	1.67454e-34	2.37914e-33	conserved hypothetical protein
0.25 × MIC	CNA02880	3.62551	1.72529e-34	2.44572e-33	High-affinity nicotinic acid transporter, putative
0.25 × MIC	CNC06440	3.18516	1.76846e-34	2.50128e-33	inositol-3-phosphate synthase, putative
0.25 × MIC	CNG03440	2.41553	1.80107e-34	2.5417e-33	yippee-like, putative
0.25 × MIC	CNL04890	-1.60689	2.06599e-34	2.90902e-33	cytochrome c oxidase polypeptide iv, mitochondrial precursor, putative
0.25 × MIC	CNK02900	-1.70566	2.37306e-34	3.33394e-33	ribosomal protein 22 of the small subunit, putative
0.25 × MIC	CNB02310	3.62259	2.54985e-34	3.57434e-33	conserved hypothetical protein
0.25 × MIC	CNH01135	4.03574	2.5934e-34	3.6273e-33	hypothetical protein
0.25 × MIC	CNA05810	6.33711	2.7806e-34	3.8805e-33	nicotinamide mononucleotide permease, putative
0.25 × MIC	CNN00270	1.78216	3.39081e-34	4.72163e-33	deacetylase, putative
0.25 × MIC	CNA06500	-1.34153	3.7211e-34	5.17011e-33	ribosomal protein S11, putative
0.25 × MIC	CNA00370	3.00911	3.79388e-34	5.25962e-33	hexose transport-related protein, putative
0.25 × MIC	CNL04760	2.95335	4.40961e-34	6.0998e-33	hypothetical protein
0.25 × MIC	CNF04720	-2.44671	7.71817e-34	1.06531e-32	pim1 protein (poly(a)+ RNA transport protein 2), putative
0.25 × MIC	CNC00990	-1.32342	8.86173e-34	1.22048e-32	ATP synthase, putative
0.25 × MIC	CNF04580	3.62453	1.10712e-33	1.52145e-32	conserved hypothetical protein
0.25 × MIC	CNA01500	-3.00003	1.13728e-33	1.55949e-32	alternative oxidase 1
0.25 × MIC	CNA04540	3.33033	1.94041e-33	2.65499e-32	expressed protein
0.25 × MIC	CNG00320	2.47782	2.09023e-33	2.85378e-32	Acyl-coenzyme A oxidase I, putative
0.25 × MIC	CND00350	-6.45513	2.16281e-33	2.94648e-32	low-affinity zinc ion transporter, putative
0.25 × MIC	CNC03760	-1.44093	2.27188e-33	3.08838e-32	40S ribosomal protein S12, putative
0.25 × MIC	CNE03530	-1.6221	2.41689e-33	3.27843e-32	Negative regulator of mitosis, putative
0.25 × MIC	CNE02060	1.9925	2.47152e-33	3.34532e-32	conserved hypothetical protein
0.25 × MIC	CNB01990	-1.96467	2.85649e-33	3.8581e-32	aromatic amino acid family biosynthesis-related protein, putative
0.25 × MIC	CNK01660	3.11542	3.03059e-33	4.08448e-32	hypothetical protein
0.25 × MIC	CNC06690	1.77403	3.17895e-33	4.27528e-32	conserved hypothetical protein
0.25 × MIC	CNA07920	-2.11186	3.8248e-33	5.1329e-32	siderochrome-iron (ferrioxamine) uptake transporter, putative
0.25 × MIC	CNA00180	1.90618	4.31388e-33	5.77692e-32	calcium ion transporter, putative
0.25 × MIC	CNB02360	-1.63211	4.57723e-33	6.11658e-32	ribosomal L10 protein, putative
0.25 × MIC	CNM01680	1.63469	4.62509e-33	6.16745e-32	metal ion transport-related protein, putative
0.25 × MIC	CNF00480	-2.16581	7.83466e-33	1.04252e-31	hypothetical protein
0.25 × MIC	CND02430	2.73847	8.59358e-33	1.1411e-31	amino acid transporter, putative
0.25 × MIC	CNG03710	2.77324	9.05858e-33	1.20031e-31	conserved hypothetical protein
0.25 × MIC	CND06220	-1.60386	9.96722e-33	1.31793e-31	translation elongation factor 2
0.25 × MIC	CNC03040	1.48571	1.05382e-32	1.39052e-31	hypothetical protein
0.25 × MIC	CNC00050	2.02341	1.122e-32	1.47738e-31	chitin synthase, putative
0.25 × MIC	CNM02240	-1.20867	1.36516e-32	1.79381e-31	conserved hypothetical protein
0.25 × MIC	CNB03500	-1.55573	1.44377e-32	1.89314e-31	cytochrome-c oxidase chain VI precursor, putative
0.25 × MIC	CNE02040	7.90957	1.65722e-32	2.16851e-31	uracil phosphoribosyltransferase, putative
0.25 × MIC	CNH03580	1.63062	1.76816e-32	2.30888e-31	expressed protein
0.25 × MIC	CNG01500	-1.60262	1.83388e-32	2.38974e-31	snRNP subunit, putative
0.25 × MIC	CNA06260	2.47083	2.31764e-32	3.01351e-31	conserved hypothetical protein
0.25 × MIC	CNH01520	-2.16967	2.32214e-32	3.01351e-31	2-isopropylmalate synthase, putative
0.25 × MIC	CNA03750	1.61228	2.41192e-32	3.12359e-31	conserved hypothetical protein
0.25 × MIC	CND02890	2.73858	2.5074e-32	3.24057e-31	DNA supercoiling, putative
0.25 × MIC	CNG01325	3.31702	2.72731e-32	3.51756e-31	hypothetical protein
0.25 × MIC	CNK02170	2.8925	2.81224e-32	3.61967e-31	conserved hypothetical protein
0.25 × MIC	CNC01970	-1.29355	2.96498e-32	3.80848e-31	ATP-dependent peptidase, putative
0.25 × MIC	CND02790	-1.66882	3.24916e-32	4.16502e-31	conserved hypothetical protein
0.25 × MIC	CNF00980	-3.03904	4.36995e-32	5.59034e-31	expressed protein
0.25 × MIC	CND01470	1.98063	4.8474e-32	6.18855e-31	hypothetical protein
0.25 × MIC	CNF02130	2.10846	5.48565e-32	6.9892e-31	ubiquitin-conjugating enzyme E2-28.4KD, putative
0.25 × MIC	CNH02270	1.25929	6.71713e-32	8.54094e-31	chitin synthase 4, putative
0.25 × MIC	CNH02050	-1.44361	6.80784e-32	8.63883e-31	hypothetical protein
0.25 × MIC	CNL05155	-1.99057	7.56179e-32	9.57624e-31	hypothetical protein
0.25 × MIC	CNE03800	2.12048	7.7827e-32	9.83621e-31	expressed protein
0.25 × MIC	CNJ01075	3.41397	8.63281e-32	1.08888e-30	hypothetical protein
0.25 × MIC	CNJ01120	-1.76273	9.73307e-32	1.2252e-30	hypothetical protein
0.25 × MIC	CNH01980	1.32243	1.02234e-31	1.28435e-30	hypothetical protein
0.25 × MIC	CNN02315	5.0336	1.03251e-31	1.29454e-30	hypothetical protein
0.25 × MIC	CNB01680	1.48064	1.06916e-31	1.33783e-30	hypothetical protein
0.25 × MIC	CNJ03150	2.76872	1.19957e-31	1.49804e-30	expressed protein
0.25 × MIC	CNN01710	-2.06187	1.45917e-31	1.81861e-30	mRNA processing-related protein, putative
0.25 × MIC	CNG04070	1.42318	1.57543e-31	1.95963e-30	conserved hypothetical protein
0.25 × MIC	CNH02880	1.76306	1.62295e-31	2.01476e-30	hypothetical protein
0.25 × MIC	CNC01920	-1.66286	1.78076e-31	2.20631e-30	cytosine-purine permease, putative
0.25 × MIC	CNH01640	1.68746	2.16481e-31	2.67688e-30	ATPase, putative
0.25 × MIC	CNB03810	2.12665	2.48353e-31	3.06497e-30	MAP kinase phosphatase, putative
0.25 × MIC	CNG01850	-1.45029	2.55052e-31	3.14148e-30	phosphatase associated protein, putative
0.25 × MIC	CNB02110	-3.0302	2.62735e-31	3.2298e-30	microtubule motor, putative
0.25 × MIC	CNL05755	2.10989	2.66179e-31	3.26575e-30	hypothetical protein
0.25 × MIC	CNB02990	1.32156	2.72948e-31	3.34218e-30	acyltransferase, putative
0.25 × MIC	CNA07040	-1.57081	2.73471e-31	3.34218e-30	hypothetical protein
0.25 × MIC	CNC04770	-1.51936	2.81047e-31	3.42812e-30	endo-1,3(4)-beta-glucanase, putative
0.25 × MIC	CNB00510	2.2539	2.91098e-31	3.54385e-30	expressed protein
0.25 × MIC	CNH01280	2.81725	2.94857e-31	3.58269e-30	DNA-(apurinic or apyrimidinic site) lyase, putative
0.25 × MIC	CNG00080	-1.67607	3.41932e-31	4.14667e-30	expressed protein
0.25 × MIC	CNC03280	-1.77932	3.70266e-31	4.48164e-30	elongation factor ts (ef-ts), putative
0.25 × MIC	CNF03780	-1.39398	4.14431e-31	5.00659e-30	malate dehydrogenase, putative
0.25 × MIC	CNB04670	1.97503	4.39712e-31	5.30181e-30	expressed protein
0.25 × MIC	CNG02270	1.24889	4.64179e-31	5.58613e-30	ligand-regulated transcription factor, putative
0.25 × MIC	CNA07950	1.83813	4.71554e-31	5.66404e-30	conserved hypothetical protein
0.25 × MIC	CNJ00810	-2.12948	6.79409e-31	8.14515e-30	RNA polymerase III transcription factor, putative
0.25 × MIC	CNA05150	-1.28891	6.85968e-31	8.20814e-30	mitochondrial matrix protein import-related protein, putative
0.25 × MIC	CNB02545	2.1197	7.05348e-31	8.42403e-30	hypothetical protein
0.25 × MIC	CNF04560	4.03189	7.85701e-31	9.3578e-30	conserved hypothetical protein
0.25 × MIC	CNA05135	2.07257	7.86507e-31	9.3578e-30	hypothetical protein
0.25 × MIC	CNB02750	-1.72507	8.84535e-31	1.05043e-29	PRCDNA95, putative
0.25 × MIC	CNC00850	2.79028	1.00736e-30	1.19404e-29	transporter, putative
0.25 × MIC	CNJ00850	-1.57176	1.08782e-30	1.28698e-29	glutathione synthase, putative
0.25 × MIC	CNA01620	1.23673	1.12306e-30	1.32618e-29	conserved expressed protein
0.25 × MIC	CNF04440	2.36258	1.15694e-30	1.36363e-29	hypothetical protein
0.25 × MIC	CNL05290	-1.77499	1.20443e-30	1.41695e-29	conserved hypothetical protein
0.25 × MIC	CNC00820	3.09044	1.22398e-30	1.43726e-29	conserved hypothetical protein
0.25 × MIC	CNH02230	-1.46307	1.22984e-30	1.44146e-29	hypothetical protein
0.25 × MIC	CNJ02335	-1.39264	1.33887e-30	1.56633e-29	hypothetical protein
0.25 × MIC	CNJ00930	-4.21535	1.37128e-30	1.60127e-29	conserved hypothetical protein
0.25 × MIC	CNK02230	1.48606	1.41506e-30	1.64934e-29	protein-lysine N-methyltransferase, putative
0.25 × MIC	CNG03990	-2.00477	1.45618e-30	1.69412e-29	sulfite reductase (NADPH), putative
0.25 × MIC	CND03060	-1.53528	1.53142e-30	1.77837e-29	ribosomal chaperone, putative
0.25 × MIC	CNC01580	3.05218	1.54701e-30	1.79317e-29	hypothetical protein
0.25 × MIC	CNA00300	-1.86087	1.98555e-30	2.29725e-29	sterol 14-demethylase, putative
0.25 × MIC	CNC01740	1.72328	2.0903e-30	2.414e-29	hypothetical protein
0.25 × MIC	CNC05230	1.72734	2.17249e-30	2.50433e-29	hypothetical protein
0.25 × MIC	CNG01955	2.14098	2.78821e-30	3.20823e-29	hypothetical protein
0.25 × MIC	CNA00880	1.48531	2.83111e-30	3.25164e-29	ITR1, putative
0.25 × MIC	CND01200	-1.70936	2.98728e-30	3.42476e-29	homocitrate synthase, putative
0.25 × MIC	CNL06600	3.11142	3.7662e-30	4.30991e-29	conserved hypothetical protein
0.25 × MIC	CNA07930	2.33414	4.02796e-30	4.60108e-29	microtubule binding protein, putative
0.25 × MIC	CND04870	-3.77665	4.93838e-30	5.63082e-29	delayed-type hypersensitivity antigen-related
0.25 × MIC	CNC05300	1.36757	5.6174e-30	6.39348e-29	hypothetical protein
0.25 × MIC	CNM00240	-1.32787	6.99187e-30	7.94347e-29	NADH-cytochrome b5 reductase, putative
0.25 × MIC	CND01780	2.48491	7.16744e-30	8.12826e-29	hypothetical protein
0.25 × MIC	CND03480	-1.80499	7.54525e-30	8.54133e-29	conserved hypothetical protein
0.25 × MIC	CNG03985	3.63834	7.77342e-30	8.78383e-29	hypothetical protein
0.25 × MIC	CNM02490	-2.28172	7.87551e-30	8.88323e-29	translational initiation-related protein, putative
0.25 × MIC	CNG04360	-1.23725	8.75786e-30	9.86081e-29	40s ribosomal protein s23, putative
0.25 × MIC	CNL04270	1.36573	8.95453e-30	1.00643e-28	DNA dependent ATPase, putative
0.25 × MIC	CNE01950	2.327	9.305e-30	1.04395e-28	UDP-N-acetylglucosamine transporter, putative
0.25 × MIC	CNA06350	-1.36789	9.46426e-30	1.05993e-28	PRCDNA35, putative
0.25 × MIC	CNA00360	2.40366	9.84273e-30	1.10036e-28	hypothetical protein
0.25 × MIC	CNE03070	2.31695	1.07198e-29	1.19629e-28	UVSB PI-3 kinase, putative
0.25 × MIC	CND05620	2.02622	1.40112e-29	1.56083e-28	hypothetical protein
0.25 × MIC	CNF03840	-1.28838	1.45562e-29	1.61867e-28	40s ribosomal protein s15, putative
0.25 × MIC	CNJ01370	-1.87494	1.55995e-29	1.73163e-28	expressed protein
0.25 × MIC	CNB00220	3.19627	1.65185e-29	1.83041e-28	fructosyl amino acid oxidase, putative
0.25 × MIC	CND05840	-1.35472	1.96178e-29	2.17002e-28	dihydrolipoyl dehydrogenase, putative
0.25 × MIC	CNK02350	-2.05667	2.42192e-29	2.6743e-28	conserved hypothetical protein
0.25 × MIC	CNE01020	-1.60332	2.51293e-29	2.76995e-28	conserved hypothetical protein
0.25 × MIC	CNA06430	-1.30321	2.53319e-29	2.78739e-28	cytosolic small ribosomal subunit protein, putative
0.25 × MIC	CNC06990	-1.56041	2.65815e-29	2.91979e-28	conserved hypothetical protein
0.25 × MIC	CNK02240	-1.79578	2.795e-29	3.06476e-28	large subunit ribosomal protein L3, putative
0.25 × MIC	CNC01240	3.20579	2.95664e-29	3.23637e-28	hypothetical protein
0.25 × MIC	CNG00770	-1.22302	3.17503e-29	3.46938e-28	hypothetical protein
0.25 × MIC	CNG02480	-1.91496	3.3247e-29	3.62664e-28	phosphatidylserine decarboxylase 1 precursor, putative
0.25 × MIC	CND04070	-1.41234	3.41439e-29	3.71803e-28	NADH-ubiquinone oxidoreductase 51 kDa subunit, putative
0.25 × MIC	CNG03930	2.1256	3.42306e-29	3.72103e-28	expressed protein
0.25 × MIC	CND04200	-1.29796	3.55261e-29	3.85519e-28	ribosomal protein s21, putative
0.25 × MIC	CNJ03390	3.11794	3.63126e-29	3.93376e-28	expressed protein
0.25 × MIC	CNA01780	1.22977	4.10008e-29	4.434e-28	hypothetical protein
0.25 × MIC	CNA06665	2.24347	7.45554e-29	8.04292e-28	hypothetical protein
0.25 × MIC	CNH01020	4.02223	7.46277e-29	8.04292e-28	hypothetical protein
0.25 × MIC	CND05360	1.94083	7.53125e-29	8.10285e-28	conserved hypothetical protein
0.25 × MIC	CNM00860	-1.36552	7.88684e-29	8.47095e-28	conserved hypothetical protein
0.25 × MIC	CNH02040	-1.69249	1.05528e-28	1.13151e-27	ribosomal protein L4, putative
0.25 × MIC	CNB00990	-1.63709	1.15861e-28	1.24018e-27	2-oxoglutarate metabolism-related protein, putative
0.25 × MIC	CNC02120	2.48628	1.19814e-28	1.28032e-27	conserved hypothetical protein
0.25 × MIC	CNH00285	1.50238	1.20196e-28	1.28223e-27	hypothetical protein
0.25 × MIC	CNC00705	3.53001	1.31687e-28	1.40243e-27	hypothetical protein
0.25 × MIC	CNE00710	4.39005	1.42722e-28	1.51739e-27	mannitol-1-phosphate dehydrogenase, putative
0.25 × MIC	CNH00140	1.32758	1.46031e-28	1.54994e-27	Rho small monomeric GTPase, putative
0.25 × MIC	CNG01150	-1.98997	1.58384e-28	1.67823e-27	spermidine synthase, putative
0.25 × MIC	CNG01790	1.81596	1.6877e-28	1.78527e-27	hypothetical protein
0.25 × MIC	CNL04700	1.74735	1.81552e-28	1.91726e-27	expressed protein
0.25 × MIC	CNF04510	1.84244	1.9023e-28	2.00554e-27	conserved hypothetical protein
0.25 × MIC	CNF01510	-1.84949	2.07866e-28	2.1878e-27	conserved hypothetical protein
0.25 × MIC	CNC04560	2.36211	2.64405e-28	2.77824e-27	conserved hypothetical protein
0.25 × MIC	CNF02570	2.74688	2.89504e-28	3.0369e-27	expressed protein
0.25 × MIC	CNC02420	1.60213	2.9637e-28	3.10375e-27	hypothetical protein
0.25 × MIC	CNF04780	2.69845	3.02758e-28	3.16538e-27	transporter, putative
0.25 × MIC	CNM00230	2.34535	3.13888e-28	3.2763e-27	hypothetical protein
0.25 × MIC	CNC04600	1.51918	3.51752e-28	3.66545e-27	CDP-diacylglycerol-glycerol-3-phosphate 3-phosphatidyltransferase, putative
0.25 × MIC	CND03050	4.44518	4.19141e-28	4.36045e-27	expressed protein
0.25 × MIC	CNB03400	1.33026	4.27558e-28	4.44068e-27	hypothetical protein
0.25 × MIC	CNC06560	1.88674	4.30179e-28	4.46053e-27	conserved hypothetical protein
0.25 × MIC	CNE01560	-1.65578	5.05074e-28	5.22851e-27	glutathione-disulfide reductase, putative
0.25 × MIC	CNB04930	-1.37259	5.25326e-28	5.42923e-27	60s ribosomal protein l37a, putative
0.25 × MIC	CNN02360	2.75076	5.28422e-28	5.45228e-27	hypothetical protein
0.25 × MIC	CNE03980	2.21389	5.36646e-28	5.52807e-27	DNA replication helicase dna2, putative
0.25 × MIC	CNM00850	-1.63304	6.55976e-28	6.74626e-27	cytoplasm protein, putative
0.25 × MIC	CND06300	-1.72301	6.80881e-28	6.99097e-27	aspartate-tRNA ligase, putative
0.25 × MIC	CNH01277	4.32201	8.00424e-28	8.205e-27	hypothetical protein
0.25 × MIC	CND04390	1.44911	8.45168e-28	8.64957e-27	hypothetical protein
0.25 × MIC	CNH01270	-1.91354	8.53949e-28	8.72525e-27	cytoplasm protein, putative
0.25 × MIC	CNB00570	1.68972	8.59697e-28	8.76974e-27	histone H3, putative
0.25 × MIC	CNG02210	-1.41139	8.70653e-28	8.86714e-27	cytochrome-c oxidase, putative
0.25 × MIC	CNB04050	-2.1525	8.75727e-28	8.90441e-27	glucose-6-phosphate isomerase, putative
0.25 × MIC	CNJ03120	-1.28104	8.79964e-28	8.93306e-27	hypothetical protein
0.25 × MIC	CNN00050	-2.35503	9.56084e-28	9.69017e-27	Rds1 protein, putative
0.25 × MIC	CNM01300	-1.87373	1.0211e-27	1.03325e-26	translation elongation factor EF1-alpha, putative
0.25 × MIC	CNB02130	-2.76893	1.03069e-27	1.04127e-26	conserved hypothetical protein
0.25 × MIC	CNG04320	1.6719	1.03899e-27	1.04798e-26	NAD-dependent histone deacetylase, putative
0.25 × MIC	CNF02350	1.46162	1.08624e-27	1.09389e-26	expressed protein
0.25 × MIC	CNJ02440	1.50375	1.20834e-27	1.21491e-26	hypothetical protein
0.25 × MIC	CNA05495	2.64255	1.22636e-27	1.23106e-26	hypothetical protein
0.25 × MIC	CND03570	-1.38873	1.33526e-27	1.33824e-26	arginine biosynthesis-related protein, putative
0.25 × MIC	CNA06200	-1.65487	1.47076e-27	1.47169e-26	conserved hypothetical protein
0.25 × MIC	CNF00195	4.28932	1.50913e-27	1.50769e-26	hypothetical protein
0.25 × MIC	CNJ01230	3.00917	1.59251e-27	1.58847e-26	thymidylate synthase
0.25 × MIC	CNJ01135	2.83987	1.80896e-27	1.80152e-26	hypothetical protein
0.25 × MIC	CNI01120	-1.38619	1.97297e-27	1.96175e-26	40S ribosomal protein S7, putative
0.25 × MIC	CNC01820	4.85256	2.35723e-27	2.34013e-26	acetyl/propionyl CoA carboxylase, beta subunit, putative
0.25 × MIC	CNB02995	2.11325	2.42968e-27	2.40826e-26	hypothetical protein
0.25 × MIC	CNE02300	-1.84124	2.52441e-27	2.49821e-26	hypothetical protein
0.25 × MIC	CND01180	-1.02972	2.73541e-27	2.70277e-26	hypothetical protein
0.25 × MIC	CNF04050	1.9687	2.92731e-27	2.88785e-26	conserved hypothetical protein
0.25 × MIC	CNK03230	-1.42937	2.99843e-27	2.95338e-26	40s ribosomal protein s5-1, putative
0.25 × MIC	CND02460	3.17216	3.64036e-27	3.58007e-26	hypothetical protein
0.25 × MIC	CNJ01350	2.34716	3.88973e-27	3.81934e-26	lactate transporter, putative
0.25 × MIC	CNE03890	3.88117	4.03144e-27	3.95232e-26	cytochrome-c peroxidase, putative
0.25 × MIC	CNF01790	-1.31163	4.43025e-27	4.33655e-26	60s ribosomal protein l33-b, putative
0.25 × MIC	CNH00910	1.08235	5.34212e-27	5.22101e-26	hypothetical protein
0.25 × MIC	CND05540	1.79736	5.55642e-27	5.42203e-26	negative regulation of transcription from Pol III promoter-related protein, putative
0.25 × MIC	CNF01670	1.89217	5.7666e-27	5.61842e-26	potassium:hydrogen antiporter, putative
0.25 × MIC	CNC01350	-3.17386	5.85156e-27	5.69238e-26	expressed protein
0.25 × MIC	CNK01090	-1.47112	5.86949e-27	5.70101e-26	ATP-binding cassette (ABC) transporter, putative
0.25 × MIC	CNB00330	-1.47603	5.9019e-27	5.72366e-26	ATP synthase delta chain, mitochondrial precursor, putative
0.25 × MIC	CNF00590	2.6594	6.09199e-27	5.89654e-26	hypothetical protein
0.25 × MIC	CNA01740	-1.2277	6.0989e-27	5.89654e-26	expressed protein
0.25 × MIC	CNB04820	1.85367	6.36417e-27	6.14357e-26	transcriptional activator, putative
0.25 × MIC	CNA02040	1.55929	6.51329e-27	6.2779e-26	ferric reductase transmembrane component, putative
0.25 × MIC	CNF04480	2.26435	7.24986e-27	6.97716e-26	membrane transporter, putative
0.25 × MIC	CNA06425	2.94474	7.56711e-27	7.27135e-26	hypothetical protein
0.25 × MIC	CNF02150	-1.43981	7.80629e-27	7.48976e-26	ribosomal protein P2, putative
0.25 × MIC	CNF00570	-1.76418	7.87117e-27	7.54051e-26	conserved hypothetical protein
0.25 × MIC	CNE01490	1.32619	8.12427e-27	7.77115e-26	cell division control protein 45, putative
0.25 × MIC	CNB00560	1.39567	8.74485e-27	8.35206e-26	histone h2b, putative
0.25 × MIC	CNF00630	-1.51201	1.05944e-26	1.01033e-25	electron transporter, transferring electrons within CoQH2-cytochrome c reductase complex, putative
0.25 × MIC	CNA04190	1.34783	1.108e-26	1.05481e-25	palmitoyltransferase, putative
0.25 × MIC	CNA03160	-1.81343	1.10945e-26	1.05481e-25	heat shock protein sks2 (heat shock cognate protein hsc1), putative
0.25 × MIC	CNC05270	-2.02215	1.14619e-26	1.0881e-25	YHM1, putative
0.25 × MIC	CNA04430	-1.23776	1.2115e-26	1.148e-25	U2 snRNA binding protein, putative
0.25 × MIC	CNL03915	1.33338	1.21293e-26	1.148e-25	hypothetical protein
0.25 × MIC	CNE00610	1.16821	1.45449e-26	1.37456e-25	ER-associated protein catabolism-related protein, putative
0.25 × MIC	CNA06360	-1.74666	1.52798e-26	1.44185e-25	60s ribosomal protein l7, putative
0.25 × MIC	CNH01530	-1.69878	1.54046e-26	1.45144e-25	dihydroxy-acid dehydratase, putative
0.25 × MIC	CNJ01560	-1.46984	1.62719e-26	1.53087e-25	60s ribosomal protein l20 (yl17), putative
0.25 × MIC	CNF01800	1.22737	1.6726e-26	1.57124e-25	chitin deacetylase, putative
0.25 × MIC	CNC06320	2.47215	1.79846e-26	1.68696e-25	BET1 protein, putative
0.25 × MIC	CNM01020	-1.82003	1.94354e-26	1.82033e-25	ribosomal protein L13, putative
0.25 × MIC	CNF01660	1.85092	1.9944e-26	1.8652e-25	expressed protein
0.25 × MIC	CNE04150	1.4113	2.23304e-26	2.08527e-25	mitochondrion protein, putative
0.25 × MIC	CNH02960	4.25596	2.38686e-26	2.22561e-25	L-arabinitol 4-dehydrogenase, putative
0.25 × MIC	CNF01120	1.55366	2.86188e-26	2.66459e-25	hypothetical protein
0.25 × MIC	CNA07170	3.51318	2.96737e-26	2.75873e-25	hypothetical protein
0.25 × MIC	CNC03600	1.78668	3.09253e-26	2.87085e-25	conserved hypothetical protein
0.25 × MIC	CNC02950	1.59541	3.41848e-26	3.16876e-25	expressed protein
0.25 × MIC	CNA07580	2.19911	3.84621e-26	3.56001e-25	hypothetical protein
0.25 × MIC	CNB01390	2.1627	4.72785e-26	4.36962e-25	heterokaryon incompatibility protein HET-C, putative
0.25 × MIC	CNC06780	-1.21307	5.58173e-26	5.15123e-25	major facilitator protein, putative
0.25 × MIC	CNF02650	1.26374	5.64505e-26	5.20204e-25	hypothetical protein
0.25 × MIC	CNH03000	1.35271	6.00422e-26	5.52494e-25	cell wall integrity protein scw1, putative
0.25 × MIC	CNA05400	1.27787	6.203e-26	5.69952e-25	u6 snRNA-associated sm-like protein lsm8, putative
0.25 × MIC	CNC05670	-1.57847	7.10851e-26	6.522e-25	X-Pro aminopeptidase, putative
0.25 × MIC	CNF01530	-1.52158	7.14302e-26	6.54413e-25	tRNA binding protein, putative
0.25 × MIC	CNH00370	2.19987	7.25457e-26	6.63666e-25	beta-glucosidase, putative
0.25 × MIC	CNE04550	-1.61799	7.3203e-26	6.68708e-25	conserved hypothetical protein
0.25 × MIC	CNA02720	2.36528	7.59063e-26	6.92398e-25	expressed protein
0.25 × MIC	CNB05380	1.39554	7.73005e-26	7.04095e-25	suppressor of initiator codon mutations, putative
0.25 × MIC	CNC04930	-1.73109	7.85554e-26	7.14491e-25	cytoplasm protein, putative
0.25 × MIC	CNF03150	2.11798	8.1862e-26	7.43491e-25	expressed protein
0.25 × MIC	CND04430	-1.14909	8.45507e-26	7.66804e-25	ubiquinol-cytochrome-c reductase, putative
0.25 × MIC	CNA04425	3.50354	8.48696e-26	7.68589e-25	hypothetical protein
0.25 × MIC	CNA06730	-1.46255	8.67192e-26	7.84211e-25	RNA splicing-related protein, putative
0.25 × MIC	CNF02560	2.12859	9.34291e-26	8.43677e-25	multidrug resistance protein fnx1, putative
0.25 × MIC	CNA04340	-3.54685	9.59806e-26	8.64638e-25	mitochondrion protein, putative
0.25 × MIC	CNK03240	-2.00157	9.60251e-26	8.64638e-25	cytochrome c oxidase subunit V, putative
0.25 × MIC	CNG01340	-1.76907	1.02789e-25	9.24218e-25	microtubule motor, putative
0.25 × MIC	CNK00380	2.15797	1.08009e-25	9.69766e-25	membrane transporter, putative
0.25 × MIC	CNB00690	2.58925	1.16747e-25	1.04673e-24	conserved hypothetical protein
0.25 × MIC	CNA05910	-1.26375	1.24415e-25	1.1139e-24	hypothetical protein
0.25 × MIC	CNG03720	-1.49384	1.25973e-25	1.12625e-24	40S ribosomal protein S8, putative
0.25 × MIC	CNG00430	3.19312	1.3658e-25	1.21934e-24	conserved hypothetical protein
0.25 × MIC	CNA00850	-3.21613	1.48241e-25	1.32157e-24	conserved expressed protein
0.25 × MIC	CNC00250	-1.28809	1.54613e-25	1.37643e-24	hypothetical protein
0.25 × MIC	CNH02780	-1.70631	1.57998e-25	1.40458e-24	hypothetical protein
0.25 × MIC	CNA01010	-2.04122	1.61298e-25	1.43189e-24	expressed protein
0.25 × MIC	CNN01340	2.68745	1.63026e-25	1.44398e-24	expressed protein
0.25 × MIC	CNB03760	-1.27715	1.63119e-25	1.44398e-24	hypothetical protein
0.25 × MIC	CNF01650	-1.74199	1.75799e-25	1.55405e-24	40s ribosomal protein s10, putative
0.25 × MIC	CNA03530	-1.30653	1.95624e-25	1.72687e-24	succinate dehydrogenase (ubiquinone), putative
0.25 × MIC	CNG03610	1.97461	2.03555e-25	1.79436e-24	checkpoint supporessor 1, putative
0.25 × MIC	CNB04900	2.77741	2.10008e-25	1.84865e-24	septin ring protein, putative
0.25 × MIC	CNA05000	2.54521	2.12677e-25	1.86954e-24	conserved hypothetical protein
0.25 × MIC	CNB01880	-1.72445	2.25983e-25	1.98373e-24	valine-tRNA ligase, putative
0.25 × MIC	CNC06330	2.01867	2.31443e-25	2.02883e-24	hypothetical protein
0.25 × MIC	CNB00550	1.62963	2.77725e-25	2.43116e-24	histone H2A-1, putative
0.25 × MIC	CNB04025	1.97406	2.8579e-25	2.49828e-24	hypothetical protein
0.25 × MIC	CNE03780	2.49363	2.94109e-25	2.56744e-24	expressed protein
0.25 × MIC	CNJ01480	2.07838	3.04966e-25	2.65852e-24	expressed protein
0.25 × MIC	CNA01380	-1.3022	3.07517e-25	2.67706e-24	peptidase, putative
0.25 × MIC	CNA04020	-1.9845	3.22981e-25	2.80779e-24	nucleus protein, putative
0.25 × MIC	CNH01550	1.53347	3.23693e-25	2.8101e-24	expressed protein
0.25 × MIC	CNA00230	1.27478	3.25459e-25	2.82154e-24	expressed protein
0.25 × MIC	CNL04410	1.71586	3.31082e-25	2.86634e-24	hypothetical protein
0.25 × MIC	CNJ00950	-3.61422	3.75374e-25	3.24533e-24	pyruvate decarboxylase, putative
0.25 × MIC	CNL04470	-1.7034	3.91761e-25	3.38236e-24	ubiquinol-cytochrome C reductase complex core protein 2 precursor, putative
0.25 × MIC	CNN02150	1.91906	4.03612e-25	3.47991e-24	hypothetical protein
0.25 × MIC	CNC06570	1.82205	4.06121e-25	3.49675e-24	hypothetical protein
0.25 × MIC	CNM01460	-1.64054	4.18844e-25	3.60138e-24	cytoplasm protein, putative
0.25 × MIC	CNN01210	-3.1903	4.26866e-25	3.66534e-24	hypothetical protein
0.25 × MIC	CNA03300	1.48454	4.39704e-25	3.76665e-24	hypothetical protein
0.25 × MIC	CNC02160	-1.29906	4.39861e-25	3.76665e-24	glycerol-3-phosphate O-acyltransferase, putative
0.25 × MIC	CNC03930	1.92776	4.6892e-25	4.01003e-24	hypothetical protein
0.25 × MIC	CNB02680	2.45547	4.75436e-25	4.05891e-24	glucose transporter, putative
0.25 × MIC	CND01740	-2.62301	4.75926e-25	4.05891e-24	ceramidase, putative
0.25 × MIC	CNA02405	2.89455	4.80787e-25	4.09483e-24	hypothetical protein
0.25 × MIC	CND04360	2.66017	4.87668e-25	4.14781e-24	conserved hypothetical protein
0.25 × MIC	CNK00560	3.23421	4.94465e-25	4.19995e-24	delta DNA polymerase, putative
0.25 × MIC	CNC06710	-1.31372	5.01462e-25	4.25364e-24	conserved hypothetical protein
0.25 × MIC	CNA00060	-2.0379	5.11846e-25	4.33588e-24	methionine-tRNA ligase, putative
0.25 × MIC	CNA07260	-1.57131	5.17205e-25	4.37538e-24	succinate-CoA ligase (ADP-forming), putative
0.25 × MIC	CNE00750	-1.3192	5.24146e-25	4.42816e-24	ATP synthase gamma chain, mitochondrial precursor, putative
0.25 × MIC	CNA06630	-1.50562	5.77605e-25	4.87326e-24	ribulose-phosphate 3-epimerase, putative
0.25 × MIC	CNF00730	-1.61007	5.83974e-25	4.92039e-24	glycine-tRNA ligase, putative
0.25 × MIC	CNE02110	2.53202	6.97739e-25	5.87108e-24	conserved hypothetical protein
0.25 × MIC	CNA07150	-1.36246	7.34536e-25	6.17246e-24	conserved hypothetical protein
0.25 × MIC	CNA04450	4.14602	7.59559e-25	6.37422e-24	-
0.25 × MIC	CNC06980	2.03058	8.12748e-25	6.8115e-24	expressed protein
0.25 × MIC	CNE04600	1.19323	8.44628e-25	7.06926e-24	leukotriene-A4 hydrolase, putative
0.25 × MIC	CND01980	3.22351	8.61655e-25	7.2022e-24	expressed protein
0.25 × MIC	CNC02930	-5.54148	8.84256e-25	7.38131e-24	expressed protein
0.25 × MIC	CNB03330	1.30693	8.85805e-25	7.38444e-24	conserved hypothetical protein
0.25 × MIC	CNC06100	-1.30305	9.00912e-25	7.50045e-24	ribosomal protein S19, putative
0.25 × MIC	CNJ00965	1.79397	9.36145e-25	7.78348e-24	hypothetical protein
0.25 × MIC	CNA05050	1.1085	9.5524e-25	7.93177e-24	expressed protein
0.25 × MIC	CNJ03140	1.74046	9.73946e-25	8.07644e-24	expressed protein
0.25 × MIC	CND03950	-1.29003	9.98633e-25	8.25143e-24	hypothetical protein
0.25 × MIC	CNB00920	1.87185	9.98981e-25	8.25143e-24	hypothetical protein
0.25 × MIC	CNE02170	-1.32649	1.00778e-24	8.31318e-24	60s ribosomal protein l21-a, putative
0.25 × MIC	CNM00200	5.7056	1.02644e-24	8.45605e-24	hypothetical protein
0.25 × MIC	CNC07100	2.62489	1.04175e-24	8.57097e-24	expressed protein
0.25 × MIC	CNL06640	-1.61732	1.13033e-24	9.28757e-24	phospho-2-dehydro-3-deoxyheptonate aldolase, putative
0.25 × MIC	CND03170	3.03833	1.15984e-24	9.51762e-24	expressed protein
0.25 × MIC	CNN02170	4.33948	1.17095e-24	9.59632e-24	hypothetical protein
0.25 × MIC	CNG02760	-1.49624	1.29601e-24	1.06074e-23	mitochondrial import inner membrane translocase subunit tim13, putative
0.25 × MIC	CNK02450	-2.48132	1.32321e-24	1.0816e-23	hypothetical protein
0.25 × MIC	CNE00410	1.49792	1.56228e-24	1.27536e-23	expressed protein
0.25 × MIC	CNJ02610	2.20435	1.59496e-24	1.30035e-23	nucleus protein, putative
0.25 × MIC	CNJ00520	-1.20142	1.63175e-24	1.32862e-23	regulation of translational elongation-related protein, putative
0.25 × MIC	CNA00700	3.40775	1.69548e-24	1.37873e-23	expressed protein
0.25 × MIC	CNC01220	-1.7616	1.7339e-24	1.40815e-23	cystathionine gamma-synthase, putative
0.25 × MIC	CNK01430	2.29397	1.74507e-24	1.41539e-23	DNA polymerase epsilon, catalytic subunit a, putative
0.25 × MIC	CNB00480	-1.78091	1.76015e-24	1.42579e-23	threonine-tRNA ligase, putative
0.25 × MIC	CNB01730	-1.21328	2.03704e-24	1.64796e-23	oxoglutarate dehydrogenase (succinyl-transferring), putative
0.25 × MIC	CNC04320	-2.77477	2.04492e-24	1.65222e-23	conserved hypothetical protein
0.25 × MIC	CNJ02060	-1.20682	2.07056e-24	1.67078e-23	isocitrate dehydrogenase (NAD+), putative
0.25 × MIC	CNC04750	-1.4698	2.16303e-24	1.74316e-23	adenylosuccinate synthase, putative
0.25 × MIC	CNL05460	1.30978	2.2926e-24	1.84522e-23	conserved hypothetical protein
0.25 × MIC	CNA03330	-1.60935	2.31739e-24	1.86122e-23	ubiquitin-carboxy extension protein fusion, putative
0.25 × MIC	CNK02500	-3.05399	2.3184e-24	1.86122e-23	protein serine/threonine kinase, putative
0.25 × MIC	CNA01260	-2.65668	2.32398e-24	1.86333e-23	expressed protein
0.25 × MIC	CNH02200	-1.14561	2.45089e-24	1.96258e-23	hypothetical protein
0.25 × MIC	CNB01760	1.46084	2.50975e-24	2.00716e-23	expressed protein
0.25 × MIC	CNE04940	-2.84475	2.71709e-24	2.16964e-23	hypothetical protein
0.25 × MIC	CNL06180	2.05933	2.71981e-24	2.16964e-23	class III aminotransferase, putative
0.25 × MIC	CNG00830	-1.57658	2.82349e-24	2.2495e-23	structural constituent of ribosome, putative
0.25 × MIC	CNL05820	-2.05264	2.93322e-24	2.33397e-23	NADPH-adrenodoxin reductase, putative
0.25 × MIC	CNF00420	1.59525	2.96152e-24	2.35351e-23	SLY1 protein, putative
0.25 × MIC	CND04350	1.12775	3.12691e-24	2.48182e-23	protein transporter, putative
0.25 × MIC	CNE02160	-1.50987	3.38743e-24	2.6852e-23	hypothetical protein
0.25 × MIC	CNL04920	1.90208	3.40721e-24	2.69748e-23	conserved hypothetical protein
0.25 × MIC	CNF00140	1.67909	3.50499e-24	2.77141e-23	conserved hypothetical protein
0.25 × MIC	CNH03180	2.19339	3.73446e-24	2.94915e-23	conserved hypothetical protein
0.25 × MIC	CNF02250	-1.53696	3.9051e-24	3.08004e-23	arg-6 protein, mitochondrial precursor, putative
0.25 × MIC	CNJ00860	2.43655	4.01511e-24	3.16284e-23	conserved hypothetical protein
0.25 × MIC	CNA05850	-1.18384	4.28789e-24	3.3735e-23	conserved hypothetical protein
0.25 × MIC	CNC04190	-2.39749	4.30975e-24	3.38646e-23	expressed protein
0.25 × MIC	CNJ02110	3.13636	4.34521e-24	3.41007e-23	monosaccharide transporter, putative
0.25 × MIC	CNB04400	2.05957	4.6516e-24	3.64597e-23	expressed protein
0.25 × MIC	CNE04650	-1.19526	4.69814e-24	3.67788e-23	conserved hypothetical protein
0.25 × MIC	CNF02450	-3.18133	4.75409e-24	3.71705e-23	expressed protein
0.25 × MIC	CNA07130	2.36072	4.96281e-24	3.87543e-23	succinate-semialdehyde dehydrogenase [NAD(P)+], putative
0.25 × MIC	CNH03320	1.40628	5.14624e-24	4.01368e-23	hypothetical protein
0.25 × MIC	CNA01440	3.10496	5.22926e-24	4.07338e-23	expressed protein
0.25 × MIC	CNE04130	1.58357	5.56463e-24	4.32927e-23	conserved hypothetical protein
0.25 × MIC	CNJ01750	-3.36908	5.78734e-24	4.49698e-23	mannose-6-phosphate isomerase, putative
0.25 × MIC	CNA04520	-1.39759	5.81557e-24	4.51334e-23	mitochondrion protein, putative
0.25 × MIC	CNL04460	2.17437	6.05418e-24	4.69273e-23	expressed protein
0.25 × MIC	CNC00350	-1.46751	6.49098e-24	5.02512e-23	ribosomal protein, putative
0.25 × MIC	CNA07620	-1.54806	6.70798e-24	5.18674e-23	translation initiation factor, putative
0.25 × MIC	CNL06030	1.06234	6.77856e-24	5.23488e-23	protein-nucleus import-related protein, putative
0.25 × MIC	CNG03210	1.74707	6.80432e-24	5.24833e-23	hypothetical protein
0.25 × MIC	CND04760	1.15593	6.92873e-24	5.33775e-23	conserved hypothetical protein
0.25 × MIC	CNG00640	1.84773	7.50112e-24	5.77164e-23	hypothetical protein
0.25 × MIC	CNF01420	1.93603	8.30249e-24	6.38045e-23	conserved hypothetical protein
0.25 × MIC	CND01030	2.28813	8.50092e-24	6.52497e-23	conserved hypothetical protein
0.25 × MIC	CNK02080	-1.38782	8.8369e-24	6.7746e-23	hypothetical protein
0.25 × MIC	CNF02320	-1.27833	8.94738e-24	6.85095e-23	cytoplasm protein, putative
0.25 × MIC	CNK00070	-3.61691	9.09963e-24	6.95906e-23	phosphoketolase, putative
0.25 × MIC	CND04580	1.38159	9.57531e-24	7.31395e-23	chaperone, putative
0.25 × MIC	CNG02190	-1.9424	9.91772e-24	7.56631e-23	conserved hypothetical protein
0.25 × MIC	CNH03660	4.41803	1.00854e-23	7.68495e-23	alpha-amylase AmyA, putative
0.25 × MIC	CND01070	-1.52108	1.01896e-23	7.75498e-23	NADH dehydrogenase (ubiquinone), putative
0.25 × MIC	CNE01970	2.97113	1.03248e-23	7.84833e-23	conserved hypothetical protein
0.25 × MIC	CNA03600	-1.67669	1.03475e-23	7.85609e-23	DNA topoisomerase II, putative
0.25 × MIC	CNK03370	-1.69369	1.09616e-23	8.31235e-23	expressed protein
0.25 × MIC	CNG00480	-1.35723	1.12583e-23	8.52702e-23	coatomer alpha subunit, putative
0.25 × MIC	CNA03360	1.41467	1.15158e-23	8.71156e-23	conserved hypothetical protein
0.25 × MIC	CNA04050	-1.70107	1.21104e-23	9.1504e-23	elongation factor 1-gamma (ef-1-gamma), putative
0.25 × MIC	CNC05110	3.74434	1.3821e-23	1.04304e-22	expressed protein
0.25 × MIC	CNL05830	-1.85329	1.39771e-23	1.05355e-22	conserved hypothetical protein
0.25 × MIC	CNH01960	2.38454	1.43449e-23	1.07998e-22	conserved hypothetical protein
0.25 × MIC	CNL04990	-1.57581	1.54595e-23	1.16251e-22	hypothetical protein
0.25 × MIC	CNE02610	-1.67423	1.55502e-23	1.16793e-22	nucleoside-diphosphate kinase, putative
0.25 × MIC	CNB04600	2.64412	1.61242e-23	1.2096e-22	uridine transporter, putative
0.25 × MIC	CNB05080	2.90878	1.66607e-23	1.24836e-22	transaldolase, putative
0.25 × MIC	CNE02570	2.57297	1.7132e-23	1.28215e-22	succinate:fumarate antiporter, putative
0.25 × MIC	CNF02480	-1.95941	1.76694e-23	1.32079e-22	ketol-acid reductoisomerase, putative
0.25 × MIC	CNC02450	-2.3841	1.80053e-23	1.34431e-22	water channel, putative
0.25 × MIC	CNH02210	-1.74731	1.83523e-23	1.36859e-22	conserved hypothetical protein
0.25 × MIC	CNK01890	3.09934	2.075e-23	1.54557e-22	hypothetical protein
0.25 × MIC	CNB04895	4.89308	2.282e-23	1.69774e-22	hypothetical protein
0.25 × MIC	CNK01050	-1.75543	2.33515e-23	1.73524e-22	phosphogluconate dehydrogenase (decarboxylating), putative
0.25 × MIC	CNJ00610	2.4121	2.59657e-23	1.92722e-22	Argonaute-like protein, putative
0.25 × MIC	CNC03090	2.017	2.68119e-23	1.98768e-22	expressed protein
0.25 × MIC	CNJ01190	1.39612	2.87796e-23	2.13105e-22	acyl-CoA dehydrogenase, putative
0.25 × MIC	CNL04480	3.00661	2.91489e-23	2.15585e-22	hypothetical protein
0.25 × MIC	CNE03480	1.32479	2.96791e-23	2.19249e-22	Alpha-amylase precursor, putative
0.25 × MIC	CNJ03110	-1.29385	3.0286e-23	2.2347e-22	ribosomal protein S18, putative
0.25 × MIC	CNE04480	2.46581	3.05492e-23	2.25148e-22	sphingosine N-acyltransferase, putative
0.25 × MIC	CNG00300	-1.83498	3.50161e-23	2.57767e-22	L10e protein, putative
0.25 × MIC	CNI01090	-1.28507	3.56714e-23	2.62285e-22	60S ribosomal protein L19, putative
0.25 × MIC	CNH01035	1.34283	3.59406e-23	2.63781e-22	hypothetical protein
0.25 × MIC	CNA08290	-1.87096	3.59587e-23	2.63781e-22	C-8 sterol isomerase, putative
0.25 × MIC	CNE04300	2.75381	3.75838e-23	2.75381e-22	protein-vacuolar targeting-related protein, putative
0.25 × MIC	CNC02470	-1.34091	3.82997e-23	2.80301e-22	phosphatase, putative
0.25 × MIC	CNC01410	-1.59227	4.02709e-23	2.94384e-22	ribosomal protein S20, putative
0.25 × MIC	CNA06820	-1.21718	4.08079e-23	2.97964e-22	PRCDNA87, putative
0.25 × MIC	CNG02130	-1.40819	4.21434e-23	3.07359e-22	conserved hypothetical protein
0.25 × MIC	CNL04510	1.83285	4.22216e-23	3.07573e-22	hypothetical protein
0.25 × MIC	CND00180	-1.45471	4.47767e-23	3.25809e-22	glutamate dehydrogenase, putative
0.25 × MIC	CNE01360	-1.78724	4.49547e-23	3.26726e-22	hypothetical protein
0.25 × MIC	CNH02160	-1.35059	4.93168e-23	3.58016e-22	expressed protein
0.25 × MIC	CNG03230	1.43293	5.11228e-23	3.70699e-22	vacuole fusion, non-autophagic-related protein, putative
0.25 × MIC	CND04840	-1.31043	5.14397e-23	3.72568e-22	bud site selection-related protein, putative
0.25 × MIC	CNC05550	1.96652	5.37375e-23	3.88763e-22	hypothetical protein
0.25 × MIC	CNG01260	1.68034	6.48626e-23	4.68709e-22	expressed protein
0.25 × MIC	CNE00270	-1.40234	6.51088e-23	4.69948e-22	amino acid transporter, putative
0.25 × MIC	CNC06950	-1.83931	6.87544e-23	4.95693e-22	D-lactate dehydrogenase (cytochrome) oxidoreductase protein, putative
0.25 × MIC	CND04250	-1.62962	7.53738e-23	5.42795e-22	conserved hypothetical protein
0.25 × MIC	CNL04590	-1.08486	8.36441e-23	6.01664e-22	conserved hypothetical protein
0.25 × MIC	CNG00440	1.6109	8.37889e-23	6.02017e-22	hypothetical protein
0.25 × MIC	CNC05940	1.24497	8.78727e-23	6.30639e-22	nuclear mRNA splicing, via spliceosome-related protein, putative
0.25 × MIC	CNI01160	-1.73116	9.42344e-23	6.75525e-22	polyadenylate-binding protein, putative
0.25 × MIC	CNC00340	1.95531	9.52174e-23	6.81795e-22	conserved hypothetical protein
0.25 × MIC	CNL04420	4.01914	1.02553e-22	7.33486e-22	hypothetical protein
0.25 × MIC	CNA02520	1.24861	1.02748e-22	7.34046e-22	hypothetical protein
0.25 × MIC	CND03460	-1.54584	1.20048e-22	8.56666e-22	conserved hypothetical protein
0.25 × MIC	CNE05080	3.5776	1.33789e-22	9.53643e-22	expressed protein
0.25 × MIC	CNF03185	-1.78019	1.34082e-22	9.54648e-22	hypothetical protein
0.25 × MIC	CNA01480	1.49484	1.35505e-22	9.63695e-22	hypothetical protein
0.25 × MIC	CNH02180	-2.25636	1.43456e-22	1.01909e-21	hypothetical protein
0.25 × MIC	CNA03320	2.38184	1.47932e-22	1.0497e-21	conserved hypothetical protein
0.25 × MIC	CNA01390	2.0405	1.50395e-22	1.06597e-21	conserved expressed protein
0.25 × MIC	CNA06190	1.29355	1.57358e-22	1.11408e-21	hypothetical protein
0.25 × MIC	CND04560	-3.06362	1.63274e-22	1.15466e-21	expressed protein
0.25 × MIC	CNE03920	-1.72273	1.69201e-22	1.19523e-21	60s ribosomal protein l1-a (l10a), putative
0.25 × MIC	CNA04000	-1.55915	1.70421e-22	1.2025e-21	conserved hypothetical protein
0.25 × MIC	CNN01600	1.72644	1.7612e-22	1.24132e-21	hsk1-interacting molecule 1, putative
0.25 × MIC	CNG01930	1.30158	1.95067e-22	1.37332e-21	DNA supercoiling, putative
0.25 × MIC	CNF01430	1.31741	2.02255e-22	1.42234e-21	alpha-1,6-mannosyltransferase, putative
0.25 × MIC	CNF01760	2.74083	2.03789e-22	1.43152e-21	hypothetical protein
0.25 × MIC	CND00940	-1.59448	2.07822e-22	1.45823e-21	conserved hypothetical protein
0.25 × MIC	CNB02710	2.13702	2.26654e-22	1.5886e-21	phospholipid metabolism-related protein, putative
0.25 × MIC	CNG01630	1.22657	2.31593e-22	1.62141e-21	calcineurin temperature suppressor Cts1
0.25 × MIC	CNG00990	1.25594	2.3768e-22	1.66218e-21	platelet-activating factor acetylhydrolase 2, cytoplasmic, putative
0.25 × MIC	CNJ02730	1.11107	2.67777e-22	1.87058e-21	mRNA binding protein, putative
0.25 × MIC	CNC00830	-1.34321	2.73435e-22	1.90798e-21	t-complex protein 1, alpha subunit (tcp-1-alpha), putative
0.25 × MIC	CNI00410	2.62392	2.75217e-22	1.91829e-21	MAP kinase, putative
0.25 × MIC	CNG01700	1.91247	2.98829e-22	2.08056e-21	hypothetical protein
0.25 × MIC	CNA02290	-1.87014	3.05894e-22	2.1274e-21	isoleucine-tRNA ligase, putative
0.25 × MIC	CNG01480	-1.97748	3.15864e-22	2.19431e-21	hexose transport-related protein, putative
0.25 × MIC	CNE03670	2.23896	3.17619e-22	2.20407e-21	expressed protein
0.25 × MIC	CNJ01360	2.33638	3.18895e-22	2.21049e-21	carboxylic acid transport protein, putative
0.25 × MIC	CNF01920	2.09276	3.32304e-22	2.30091e-21	hypothetical protein
0.25 × MIC	CNE03290	-1.76521	3.4078e-22	2.357e-21	eukaryotic translation initiation factor 3 110 kda subunit (eif3 p110), putative
0.25 × MIC	CNJ01730	2.05246	3.8431e-22	2.65516e-21	hypothetical protein
0.25 × MIC	CNF02030	1.56779	3.85052e-22	2.65737e-21	conserved hypothetical protein
0.25 × MIC	CNL05160	-1.56654	3.9035e-22	2.69098e-21	Eukaryotic translation initiation factor 3 subunit 6, putative
0.25 × MIC	CNH03650	-2.99567	4.21638e-22	2.90349e-21	hypothetical protein
0.25 × MIC	CNH00500	-2.32596	4.40781e-22	3.032e-21	conserved hypothetical protein
0.25 × MIC	CNB00420	-2.05353	4.65214e-22	3.19657e-21	dehydrogenase, putative
0.25 × MIC	CNH01240	-1.8428	4.75209e-22	3.26169e-21	cytochrome-b5 reductase, putative
0.25 × MIC	CND03720	1.20019	4.75973e-22	3.26337e-21	hypothetical protein
0.25 × MIC	CND05430	1.632	5.38725e-22	3.68959e-21	hypothetical protein
0.25 × MIC	CNA06490	-1.13789	5.66737e-22	3.87722e-21	cytoplasm protein, putative
0.25 × MIC	CNF03205	4.31049	5.83457e-22	3.98727e-21	hypothetical protein
0.25 × MIC	CNJ02900	1.81821	6.04343e-22	4.12552e-21	hypothetical protein
0.25 × MIC	CNL05650	1.43411	6.88533e-22	4.69516e-21	expressed protein
0.25 × MIC	CNL06730	2.17705	7.5528e-22	5.14473e-21	conserved hypothetical protein
0.25 × MIC	CNA02670	-1.27627	7.56899e-22	5.15019e-21	aerobic respiration-related protein, putative
0.25 × MIC	CNK00360	2.12412	8.56477e-22	5.82146e-21	autophagy-related protein, putative
0.25 × MIC	CNC05460	-1.43372	8.78029e-22	5.96151e-21	3'-5' exoribonuclease, putative
0.25 × MIC	CNH01700	-1.57526	8.91337e-22	6.04534e-21	conserved hypothetical protein
0.25 × MIC	CNK02360	-1.92313	9.49638e-22	6.43382e-21	hypothetical protein
0.25 × MIC	CNL06590	2.49886	1.12802e-21	7.63418e-21	hypothetical protein
0.25 × MIC	CNE00630	3.18932	1.14731e-21	7.75639e-21	conserved hypothetical protein
0.25 × MIC	CNG01140	1.84991	1.15015e-21	7.76723e-21	hypothetical protein
0.25 × MIC	CNF04360	2.68562	1.28722e-21	8.68355e-21	hypothetical protein
0.25 × MIC	CNE03350	1.48855	1.31825e-21	8.88337e-21	expressed protein
0.25 × MIC	CNC05860	-1.09305	1.34059e-21	9.02424e-21	metal resistance protein ycf1, putative
0.25 × MIC	CNC06940	-1.46238	1.38419e-21	9.30776e-21	structural constituent of ribosome, putative
0.25 × MIC	CNB00935	1.88371	1.46747e-21	9.85723e-21	hypothetical protein
0.25 × MIC	CNG00980	-1.46226	1.50501e-21	1.00987e-20	hypothetical protein
0.25 × MIC	CNF04140	1.50224	1.54854e-21	1.03796e-20	Rho small monomeric GTPase, putative
0.25 × MIC	CNA00210	1.53272	1.76007e-21	1.1785e-20	hypothetical protein
0.25 × MIC	CNC06620	-2.21622	2.06151e-21	1.37887e-20	protein-arginine N-methyltransferase, putative
0.25 × MIC	CND06020	1.62837	2.10222e-21	1.40461e-20	hypothetical protein
0.25 × MIC	CNL05310	-1.57967	2.11519e-21	1.41177e-20	mitochondrion protein, putative
0.25 × MIC	CND03690	2.20021	2.19063e-21	1.46058e-20	thiosulfate sulfurtransferase, putative
0.25 × MIC	CNN00750	-2.41227	2.2026e-21	1.467e-20	MDM10, putative
0.25 × MIC	CND03070	-1.09037	2.48287e-21	1.65192e-20	cytoplasm protein, putative
0.25 × MIC	CNG02730	1.68245	2.56173e-21	1.70259e-20	hypothetical protein
0.25 × MIC	CNC02540	-1.10052	2.69516e-21	1.78938e-20	organic acid transporter, putative
0.25 × MIC	CNC05360	-1.76374	2.72203e-21	1.80532e-20	60s ribosomal protein l5-b, putative
0.25 × MIC	CNC02480	-1.26273	2.83085e-21	1.87551e-20	glycerol-3-phosphate dehydrogenase (NAD+), putative
0.25 × MIC	CNK02840	4.75422	2.91509e-21	1.92929e-20	hypothetical protein
0.25 × MIC	CNG01680	-1.05868	2.97663e-21	1.96795e-20	hypothetical protein
0.25 × MIC	CND01550	1.11116	3.20482e-21	2.11659e-20	hypothetical protein
0.25 × MIC	CNM00190	4.2839	3.48157e-21	2.29696e-20	expressed protein
0.25 × MIC	CNN00390	1.43099	3.60649e-21	2.37688e-20	expressed protein
0.25 × MIC	CND06150	2.98159	3.64245e-21	2.39807e-20	conserved hypothetical protein
0.25 × MIC	CNF01370	1.72847	3.71127e-21	2.44083e-20	conserved hypothetical protein
0.25 × MIC	CNF03560	-1.45944	3.83666e-21	2.52066e-20	hypothetical protein
0.25 × MIC	CNC02030	2.4206	4.48846e-21	2.94582e-20	hypothetical protein
0.25 × MIC	CNF04420	-2.38237	5.10286e-21	3.34556e-20	allergen, putative
0.25 × MIC	CNG01910	1.45733	5.14654e-21	3.37069e-20	hypothetical protein
0.25 × MIC	CNC01930	-2.00978	5.79494e-21	3.79141e-20	conserved hypothetical protein
0.25 × MIC	CNM02470	-1.77543	5.84589e-21	3.82077e-20	hypothetical protein
0.25 × MIC	CNB01470	-1.95854	6.23055e-21	4.06795e-20	hypothetical protein
0.25 × MIC	CNF01520	1.41292	6.29539e-21	4.10603e-20	UDP-N-acetylglucosamine diphosphorylase, putative
0.25 × MIC	CNA02630	-1.40945	6.54981e-21	4.26572e-20	conserved hypothetical protein
0.25 × MIC	CNB04630	2.85951	6.55378e-21	4.26572e-20	conserved hypothetical protein
0.25 × MIC	CND04480	-1.42568	7.40739e-21	4.81633e-20	structural constituent of ribosome, putative
0.25 × MIC	CNF04450	-1.7361	8.06423e-21	5.238e-20	pyruvate dehydrogenase e1 component alpha subunit, mitochondrial precursor, putative
0.25 × MIC	CNJ01540	1.10517	8.26725e-21	5.36434e-20	hypothetical protein
0.25 × MIC	CND04090	1.68513	8.40541e-21	5.44837e-20	hypothetical protein
0.25 × MIC	CNE03150	4.12186	8.43679e-21	5.46308e-20	cellulase, putative
0.25 × MIC	CNM00950	-1.76444	8.58859e-21	5.55566e-20	Aspartate aminotransferase, mitochondrial precursor, putative
0.25 × MIC	CNG03850	-2.05798	8.87936e-21	5.73786e-20	protein kinase, putative
0.25 × MIC	CNJ01090	-1.87011	9.32985e-21	6.02278e-20	xylitol dehydrogenase, putative
0.25 × MIC	CNH02990	1.82312	9.52488e-21	6.14238e-20	sugar transporter, putative
0.25 × MIC	CNH01120	1.11412	1.0267e-20	6.61419e-20	Kex protein, putative
0.25 × MIC	CNN02320	1.0695	1.10349e-20	7.10162e-20	1,3-beta-glucan synthase, putative
0.25 × MIC	CNE01180	2.07726	1.12457e-20	7.22989e-20	conserved hypothetical protein
0.25 × MIC	CNF02060	1.80404	1.15597e-20	7.42418e-20	hypothetical protein
0.25 × MIC	CNG01190	-1.59755	1.18496e-20	7.60257e-20	conserved hypothetical protein
0.25 × MIC	CNC02270	1.17763	1.22548e-20	7.85458e-20	expressed protein
0.25 × MIC	CNJ02540	1.10006	1.24262e-20	7.95629e-20	DNA binding protein, putative
0.25 × MIC	CNL05130	1.19669	1.28421e-20	8.21426e-20	expressed protein
0.25 × MIC	CNN00650	-1.95512	1.54433e-20	9.86802e-20	kinesin, putative
0.25 × MIC	CNG00340	1.48417	1.58689e-20	1.01297e-19	kynurenine 3-monooxygenase, putative
0.25 × MIC	CNH01300	-1.37045	1.6587e-20	1.05774e-19	conserved hypothetical protein
0.25 × MIC	CNF03470	2.99338	1.76375e-20	1.12359e-19	formate dehydrogenase, putative
0.25 × MIC	CNJ03365	1.78338	2.07168e-20	1.31842e-19	hypothetical protein
0.25 × MIC	CNA04230	-1.46537	2.08141e-20	1.32327e-19	general RNA polymerase II transcription factor, putative
0.25 × MIC	CNB02230	-1.90093	2.08618e-20	1.32497e-19	conserved hypothetical protein
0.25 × MIC	CNA07270	2.65562	2.10924e-20	1.33826e-19	expressed protein
0.25 × MIC	CND03800	-1.51283	2.13245e-20	1.35163e-19	GAMM1 protein, putative
0.25 × MIC	CNK02770	1.32854	2.1606e-20	1.36809e-19	beta-1,3 glucan biosynthesis-related protein, putative
0.25 × MIC	CNH02130	-3.37568	2.26446e-20	1.43241e-19	hypothetical protein
0.25 × MIC	CNN01720	-1.66267	2.3814e-20	1.50487e-19	60s ribosomal protein l17, putative
0.25 × MIC	CNK01460	-1.39836	2.60952e-20	1.64737e-19	eukaryotic translation initiation factor 3, subunit 4 delta, 44kDa, putative
0.25 × MIC	CNI04340	-1.94037	2.82155e-20	1.77944e-19	40S ribosomal protein S0, putative
0.25 × MIC	CNF04590	1.42872	2.9946e-20	1.88669e-19	NADPH-ferrihemoprotein reductase, putative
0.25 × MIC	CNA04680	-1.46832	3.08292e-20	1.94039e-19	mitochondrion protein, putative
0.25 × MIC	CNH02735	2.14476	3.18294e-20	2.00134e-19	hypothetical protein
0.25 × MIC	CNH02560	1.24135	3.22878e-20	2.02814e-19	syntaxin, putative
0.25 × MIC	CNI00040	-1.31238	3.44769e-20	2.16349e-19	protein transporter, putative
0.25 × MIC	CNA02460	-1.46386	3.5021e-20	2.19544e-19	kinesin family member 21A, putative
0.25 × MIC	CNL04560	1.67124	3.5074e-20	2.19657e-19	conserved hypothetical protein
0.25 × MIC	CNK02570	-1.87499	3.56964e-20	2.23333e-19	expressed protein
0.25 × MIC	CNE02390	2.70283	3.67247e-20	2.29539e-19	hypothetical protein
0.25 × MIC	CNB04840	-1.43012	3.68707e-20	2.30222e-19	aerobic respiration-related protein, putative
0.25 × MIC	CND05570	1.65109	3.74594e-20	2.33666e-19	conserved hypothetical protein
0.25 × MIC	CNA05725	-1.33558	4.07787e-20	2.5412e-19	hypothetical protein
0.25 × MIC	CNJ00510	-1.08934	4.16356e-20	2.59203e-19	hypothetical protein
0.25 × MIC	CNH01770	-1.31142	4.20327e-20	2.61417e-19	hypothetical protein
0.25 × MIC	CNG01880	-1.27538	4.32493e-20	2.68718e-19	hypothetical protein
0.25 × MIC	CNA07520	-1.83269	4.40431e-20	2.7338e-19	d-3-phosphoglycerate dehydrogenase 2, putative
0.25 × MIC	CNJ03300	2.30062	4.45463e-20	2.76231e-19	expressed protein
0.25 × MIC	CNL06520	-1.35672	4.83842e-20	2.99735e-19	conserved hypothetical protein
0.25 × MIC	CNA06000	-1.46831	4.92509e-20	3.04804e-19	aspartate carbamoyltransferase, putative
0.25 × MIC	CNL05900	1.81468	5.32201e-20	3.28721e-19	hypothetical protein
0.25 × MIC	CNL05890	1.39079	5.34413e-20	3.29765e-19	conserved hypothetical protein
0.25 × MIC	CNA07380	2.78919	5.55785e-20	3.42281e-19	hypothetical protein
0.25 × MIC	CNF04020	1.50465	5.87216e-20	3.61284e-19	conserved hypothetical protein
0.25 × MIC	CNA03725	1.87458	6.19427e-20	3.8073e-19	hypothetical protein
0.25 × MIC	CNA03740	-1.61898	6.47769e-20	3.97761e-19	eukaryotic initiation factor 4F subunit P130, putative
0.25 × MIC	CNN01330	-1.17761	7.05407e-20	4.32732e-19	expressed protein
0.25 × MIC	CNE00575	1.52343	7.14028e-20	4.37594e-19	hypothetical protein
0.25 × MIC	CNB01420	-1.46021	7.23433e-20	4.42927e-19	Eukaryotic translation initiation factor 3 subunit 7, putative
0.25 × MIC	CND04280	1.36371	7.25452e-20	4.43731e-19	hypothetical protein
0.25 × MIC	CNL05280	-1.60712	7.46192e-20	4.55974e-19	hypothetical protein
0.25 × MIC	CND01700	-1.30215	7.54463e-20	4.60581e-19	translation repressor, putative
0.25 × MIC	CNE03090	1.26737	7.8145e-20	4.76594e-19	NBP35, putative
0.25 × MIC	CND02730	-1.73215	7.97856e-20	4.86129e-19	fk506-binding protein 39 kda, putative
0.25 × MIC	CNB03140	1.35796	8.46901e-20	5.15512e-19	ubiquitin-protein ligase, putative
0.25 × MIC	CNJ01920	-1.85086	9.06457e-20	5.51231e-19	Ras2, putative
0.25 × MIC	CNG00380	-3.30701	9.39051e-20	5.70501e-19	hydrogen-exporting ATPase, putative
0.25 × MIC	CNA02535	1.68311	9.57203e-20	5.80968e-19	hypothetical protein
0.25 × MIC	CNA02220	-1.25552	9.65061e-20	5.85173e-19	60s ribosomal protein l30-1 (l32), putative
0.25 × MIC	CNC07120	1.75435	9.97525e-20	6.04276e-19	protein regulator of cytokinesis 1, putative
0.25 × MIC	CNM00410	3.22435	1.03201e-19	6.24562e-19	beta-glucan synthesis-associated protein, putative
0.25 × MIC	CNH01790	3.85906	1.06168e-19	6.41906e-19	vesicle-mediated transport-related protein, putative
0.25 × MIC	CND03560	1.49101	1.13453e-19	6.85293e-19	hypothetical protein
0.25 × MIC	CNL06440	1.85312	1.14807e-19	6.92627e-19	conserved hypothetical protein
0.25 × MIC	CNC01250	1.76742	1.14888e-19	6.92627e-19	expressed protein
0.25 × MIC	CNM00060	-1.30295	1.16647e-19	7.02558e-19	expressed protein
0.25 × MIC	CNA00240	2.19896	1.19054e-19	7.16374e-19	aldolase, putative
0.25 × MIC	CNE01080	-1.6609	1.22177e-19	7.34459e-19	endopolyphosphatase, putative
0.25 × MIC	CNG02250	-1.80147	1.23849e-19	7.438e-19	hypothetical protein
0.25 × MIC	CNN00580	1.97161	1.31294e-19	7.87766e-19	expressed protein
0.25 × MIC	CNJ00493	2.80651	1.40921e-19	8.44722e-19	hypothetical protein
0.25 × MIC	CNB04320	1.31831	1.48001e-19	8.86318e-19	hypothetical protein
0.25 × MIC	CNE03060	-1.36857	1.48995e-19	8.90852e-19	structural constituent of ribosome, putative
0.25 × MIC	CNK02310	-1.77988	1.55831e-19	9.3055e-19	5-methyltetrahydropteroyltriglutamate-homocysteine S-methyltransferase, putative
0.25 × MIC	CNB03190	1.9937	1.58715e-19	9.46877e-19	expressed protein
0.25 × MIC	CND02960	-1.1873	1.63887e-19	9.76806e-19	conserved hypothetical protein
0.25 × MIC	CND02600	1.73169	1.65188e-19	9.83624e-19	conserved hypothetical protein
0.25 × MIC	CNL04730	-1.4263	1.66362e-19	9.89684e-19	ATP-binding cassette, sub-family b, member 10, mitochondrial precursor, putative
0.25 × MIC	CNE03250	-1.45478	1.86575e-19	1.10888e-18	conserved hypothetical protein
0.25 × MIC	CNB02430	-1.44748	1.89926e-19	1.12773e-18	regulation of translational elongation-related protein, putative
0.25 × MIC	CNA04900	2.61829	2.0841e-19	1.23631e-18	hypothetical protein
0.25 × MIC	CNG00740	3.63423	2.42157e-19	1.43516e-18	cytoplasm protein, putative
0.25 × MIC	CNE04970	-1.09944	2.49642e-19	1.47812e-18	conserved hypothetical protein
0.25 × MIC	CND04960	2.76584	2.51764e-19	1.48929e-18	conserved hypothetical protein
0.25 × MIC	CNH00850	1.44459	2.84337e-19	1.68039e-18	hypothetical protein
0.25 × MIC	CNE03210	3.42682	2.99979e-19	1.77117e-18	hypothetical protein
0.25 × MIC	CNK02620	1.9617	3.01277e-19	1.77717e-18	ATP-dependent protein binding protein, putative
0.25 × MIC	CNE00510	1.34742	3.14542e-19	1.85368e-18	DNA repair protein rad16, putative
0.25 × MIC	CNK03360	-1.23665	3.2879e-19	1.93583e-18	inositol-polyphosphate 5-phosphatase, putative
0.25 × MIC	CNB03960	-1.43469	3.34746e-19	1.96906e-18	WD-repeat protein, putative
0.25 × MIC	CNC03460	2.35371	3.47932e-19	2.04471e-18	conserved hypothetical protein
0.25 × MIC	CNJ00630	2.95593	3.6813e-19	2.16139e-18	hypothetical protein
0.25 × MIC	CNH03050	2.66841	3.725e-19	2.18501e-18	hypothetical protein
0.25 × MIC	CNJ02260	-1.19171	3.82622e-19	2.24229e-18	ribosomal protein, putative
0.25 × MIC	CND00750	-1.44552	3.89313e-19	2.27938e-18	conserved hypothetical protein
0.25 × MIC	CNB00850	1.23829	4.24952e-19	2.48573e-18	expressed protein
0.25 × MIC	CNC03080	-1.38178	4.3147e-19	2.52151e-18	pyruvate kinase, putative
0.25 × MIC	CNC05560	-1.24124	4.4129e-19	2.57651e-18	ribosomal large subunit biogenesis-related protein, putative
0.25 × MIC	CNH00933	1.81107	4.68624e-19	2.73357e-18	hypothetical protein
0.25 × MIC	CNH01275	1.91461	4.76681e-19	2.77799e-18	hypothetical protein
0.25 × MIC	CNM01690	-1.25603	4.90443e-19	2.85555e-18	formaldehyde dehydrogenase (glutathione), putative
0.25 × MIC	CND02170	-1.40189	4.97288e-19	2.89273e-18	116 kda u5 small nuclear ribonucleoprotein component, putative
0.25 × MIC	CNE03680	2.83907	5.17839e-19	3.00949e-18	hypothetical protein
0.25 × MIC	CNA04220	-1.6049	5.1969e-19	3.01746e-18	hypothetical protein
0.25 × MIC	CNB04350	-1.87218	5.21492e-19	3.02513e-18	cytoplasm protein, putative
0.25 × MIC	CNA06170	5.04557	5.30492e-19	3.07451e-18	cystathionine beta-synthase, putative
0.25 × MIC	CNC00620	2.37986	5.69636e-19	3.29833e-18	hypothetical protein
0.25 × MIC	CNH00160	-1.67576	5.90522e-19	3.41613e-18	conserved hypothetical protein
0.25 × MIC	CNG00910	-1.27112	5.97204e-19	3.45161e-18	hypothetical protein
0.25 × MIC	CNC03420	-1.45281	6.1567e-19	3.55507e-18	elongation factor 1-beta (ef-1-beta), putative
0.25 × MIC	CNE02510	1.44646	6.25048e-19	3.60591e-18	hypothetical protein
0.25 × MIC	CNF04070	1.40783	6.4449e-19	3.71467e-18	conserved hypothetical protein
0.25 × MIC	CNJ01690	-1.4577	6.50112e-19	3.74022e-18	metal ion transporter, putative
0.25 × MIC	CNJ01080	-1.47487	6.54511e-19	3.76209e-18	6-phosphofructokinase, putative
0.25 × MIC	CNA03390	1.01745	6.92225e-19	3.97162e-18	O-sialoglycoprotein endopeptidase, putative
0.25 × MIC	CNM01180	-1.64708	6.97945e-19	4.00079e-18	conserved hypothetical protein
0.25 × MIC	CNL06530	1.41685	7.23513e-19	4.14358e-18	conserved hypothetical protein
0.25 × MIC	CNB05260	-3.44958	7.63863e-19	4.37068e-18	conserved hypothetical protein
0.25 × MIC	CNA04420	-1.19465	7.71556e-19	4.41069e-18	oxidoreductase, putative
0.25 × MIC	CNH01650	-1.65845	7.86977e-19	4.49477e-18	expressed protein
0.25 × MIC	CNC02250	-1.3705	8.04232e-19	4.58916e-18	hydroxymethylbilane synthase, putative
0.25 × MIC	CNA03090	-1.10986	8.11027e-19	4.62374e-18	conserved hypothetical protein
0.25 × MIC	CNI03970	-1.61114	8.89645e-19	5.06736e-18	small nucleolar RNP protein, putative
0.25 × MIC	CNE01090	-1.32116	9.24472e-19	5.26097e-18	rRNA primary transcript binding protein, putative
0.25 × MIC	CNA03210	-1.35644	9.40211e-19	5.3457e-18	3'(2'),5'-bisphosphate nucleotidase, putative
0.25 × MIC	CNG01730	1.41257	9.42035e-19	5.35123e-18	hypothetical protein
0.25 × MIC	CNJ00900	-1.56817	9.4895e-19	5.38566e-18	enoyl reductase, putative
0.25 × MIC	CNJ03310	2.17642	9.89663e-19	5.61166e-18	expressed protein
0.25 × MIC	CNF03270	-2.00725	1.00127e-18	5.67237e-18	conserved hypothetical protein
0.25 × MIC	CNE02085	2.8094	1.00236e-18	5.67345e-18	hypothetical protein
0.25 × MIC	CNC02910	-1.10927	1.03303e-18	5.84178e-18	hypothetical protein
0.25 × MIC	CNC07090	-1.28553	1.06024e-18	5.98487e-18	conserved hypothetical protein
0.25 × MIC	CNE03300	1.53884	1.07227e-18	6.04736e-18	conserved hypothetical protein
0.25 × MIC	CNB03060	1.07662	1.10033e-18	6.20007e-18	expressed protein
0.25 × MIC	CNK01410	1.32055	1.12421e-18	6.32898e-18	hypothetical protein
0.25 × MIC	CNA04200	1.87251	1.22924e-18	6.91404e-18	ubiquitin-protein ligase, putative
0.25 × MIC	CNL04355	2.41438	1.41579e-18	7.95621e-18	hypothetical protein
0.25 × MIC	CNC00700	-1.3108	1.46534e-18	8.22737e-18	PRCDNA38, putative
0.25 × MIC	CND00130	-1.41443	1.51049e-18	8.47329e-18	tRNA (cytosine-5-)-methyltransferase, putative
0.25 × MIC	CND04060	1.6997	1.81672e-18	1.0182e-17	expressed protein
0.25 × MIC	CNC04300	-1.06792	1.86576e-18	1.04476e-17	ornithine carbamoyltransferase, putative
0.25 × MIC	CNC06820	-1.7561	1.92887e-18	1.07914e-17	Arylsulfatase precursor, putative
0.25 × MIC	CNF01770	2.53805	2.12929e-18	1.19021e-17	conserved hypothetical protein
0.25 × MIC	CNF02140	-1.53168	2.25752e-18	1.26077e-17	30s ribosomal protein s5, putative
0.25 × MIC	CNC00290	1.97425	2.28862e-18	1.277e-17	multiple drug resistance protein, putative
0.25 × MIC	CNG02240	-1.11146	2.29677e-18	1.28041e-17	protein-histidine kinase, putative
0.25 × MIC	CNB02420	-1.25072	2.625e-18	1.4621e-17	structural constituent of ribosome, putative
0.25 × MIC	CNH02400	-1.80395	2.63003e-18	1.46361e-17	conserved hypothetical protein
0.25 × MIC	CNJ02360	1.58319	2.66917e-18	1.48408e-17	hypothetical protein
0.25 × MIC	CNG02640	1.34936	2.81734e-18	1.56508e-17	conserved hypothetical protein
0.25 × MIC	CNH03545	-1.31558	3.01636e-18	1.67416e-17	hypothetical protein
0.25 × MIC	CNK01700	-1.06246	3.02352e-18	1.67665e-17	conserved hypothetical protein
0.25 × MIC	CNC05830	-1.35335	3.03111e-18	1.67939e-17	voltage-dependent ion-selective channel, putative
0.25 × MIC	CNG02740	-1.01897	3.05049e-18	1.68864e-17	40s ribosomal protein s27, putative
0.25 × MIC	CNC03230	1.88075	3.15862e-18	1.74696e-17	long-chain acyl-CoA synthetase, putative
0.25 × MIC	CNF00300	1.93697	3.40414e-18	1.8811e-17	hypothetical protein
0.25 × MIC	CNB03030	-1.46412	3.42384e-18	1.89032e-17	histidinol-phosphate transaminase, putative
0.25 × MIC	CND02780	-1.62897	3.57751e-18	1.97343e-17	40s ribosomal protein s6-b, putative
0.25 × MIC	CNA07310	-1.60304	3.67025e-18	2.02281e-17	conserved hypothetical protein
0.25 × MIC	CNA07050	-1.84974	3.72958e-18	2.05371e-17	hypothetical protein
0.25 × MIC	CND04400	-1.20866	3.87155e-18	2.13003e-17	conserved hypothetical protein
0.25 × MIC	CNG02460	-1.79372	3.94743e-18	2.16988e-17	cytoplasm protein, putative
0.25 × MIC	CNF02050	1.57295	4.03785e-18	2.21765e-17	sulfur metabolite repression control protein, putative
0.25 × MIC	CNM01170	-1.67519	4.26959e-18	2.34288e-17	conserved hypothetical protein
0.25 × MIC	CNN01460	-1.58057	4.32407e-18	2.3707e-17	acetolactate synthase, putative
0.25 × MIC	CNL06300	-1.53229	4.51564e-18	2.47358e-17	gal4 DNA-binding enhancer protein 2, putative
0.25 × MIC	CNG00580	-2.77367	4.65629e-18	2.54841e-17	expressed protein
0.25 × MIC	CNN01165	1.71787	4.68364e-18	2.56115e-17	hypothetical protein
0.25 × MIC	CNC04510	-1.62835	4.80172e-18	2.62344e-17	conserved hypothetical protein
0.25 × MIC	CNA06790	-1.43481	4.98597e-18	2.72174e-17	purine nucleotide biosynthesis-related protein, putative
0.25 × MIC	CNC02290	2.24498	5.62368e-18	3.0672e-17	expressed protein
0.25 × MIC	CNB05750	2.33043	5.69924e-18	3.10303e-17	racemase, putative
0.25 × MIC	CNJ03200	-1.3185	6.05616e-18	3.29451e-17	tyrosine-tRNA ligase, putative
0.25 × MIC	CNA04920	-1.59192	6.13773e-18	3.336e-17	conserved hypothetical protein
0.25 × MIC	CNE00960	2.65701	6.53717e-18	3.55004e-17	conserved hypothetical protein
0.25 × MIC	CNF04310	1.32057	6.73994e-18	3.657e-17	cytoplasm protein, putative
0.25 × MIC	CNJ03175	2.4513	7.04447e-18	3.81894e-17	hypothetical protein
0.25 × MIC	CNJ00710	-1.20173	7.1874e-18	3.89307e-17	hypothetical protein
0.25 × MIC	CNG03110	1.77022	7.33009e-18	3.96694e-17	conserved hypothetical protein
0.25 × MIC	CNF02120	2.30517	7.42751e-18	4.01621e-17	expressed protein
0.25 × MIC	CNE03200	-1.74223	7.51355e-18	4.05925e-17	hypothetical protein
0.25 × MIC	CNN00120	-1.46581	7.76105e-18	4.18937e-17	ribosomal protein, putative
0.25 × MIC	CNF00810	-1.73026	7.77988e-18	4.19594e-17	conserved hypothetical protein
0.25 × MIC	CNK03100	-1.17146	7.91716e-18	4.26632e-17	60s ribosomal protein l23, putative
0.25 × MIC	CNG02650	-2.79571	8.15044e-18	4.38827e-17	hypothetical protein
0.25 × MIC	CND03470	2.92521	8.82301e-18	4.74227e-17	expressed protein
0.25 × MIC	CNJ01870	-1.81146	8.89487e-18	4.77682e-17	mitochondrion protein, putative
0.25 × MIC	CND02110	-1.03445	8.91641e-18	4.7843e-17	conserved hypothetical protein
0.25 × MIC	CNL04650	1.01984	8.9454e-18	4.79577e-17	expressed protein
0.25 × MIC	CNJ01340	-1.27637	9.64649e-18	5.16723e-17	DNA clamp loader, putative
0.25 × MIC	CNE03620	-1.09725	9.89165e-18	5.29405e-17	Exonuclease II, putative
0.25 × MIC	CNJ02230	1.21759	1.02093e-17	5.45941e-17	calcineurin A catalytic subunit, putative
0.25 × MIC	CNK03140	-2.08359	1.06201e-17	5.67426e-17	Sulfide:quinone oxidoreductase, mitochondrial precursor, putative
0.25 × MIC	CNL05760	1.4131	1.07746e-17	5.75193e-17	carnitine acetyltransferase, putative
0.25 × MIC	CNC04420	-1.28082	1.17826e-17	6.27938e-17	argininosuccinate lyase, putative
0.25 × MIC	CND01120	-3.03624	1.19435e-17	6.35977e-17	fatty acid beta-oxidation-related protein, putative
0.25 × MIC	CNF03990	-1.15381	1.20605e-17	6.41664e-17	vesicle-mediated transport-related protein, putative
0.25 × MIC	CNB04330	-1.29739	1.26788e-17	6.73988e-17	galactokinase, putative
0.25 × MIC	CNA00480	-1.02603	1.28083e-17	6.803e-17	T-complex protein 1 epsilon subunit, putative
0.25 × MIC	CNH03013	-1.96425	1.28422e-17	6.81525e-17	hypothetical protein
0.25 × MIC	CNB01790	-1.09385	1.32151e-17	7.00721e-17	peptidyl-prolyl cis-trans isomerase, putative
0.25 × MIC	CNA03970	1.31064	1.37014e-17	7.25898e-17	conserved hypothetical protein
0.25 × MIC	CNL05880	-2.12042	1.38704e-17	7.34231e-17	cysteine synthase, putative
0.25 × MIC	CNE04310	-2.30937	1.3938e-17	7.37193e-17	protein targeting-related protein, putative
0.25 × MIC	CNA00160	2.68247	1.40981e-17	7.45032e-17	conserved hypothetical protein
0.25 × MIC	CNI03160	-1.55532	1.43698e-17	7.58755e-17	lysine-tRNA ligase, putative
0.25 × MIC	CNC06590	-1.01223	1.46349e-17	7.72102e-17	mitogen-activated protein kinase, putative
0.25 × MIC	CNF04150	-1.70366	1.51215e-17	7.97111e-17	ribosomal protein S2, putative
0.25 × MIC	CNA01530	-1.37182	1.54616e-17	8.14355e-17	glutamate biosynthesis-related protein, putative
0.25 × MIC	CNJ00200	-1.34935	1.58812e-17	8.35756e-17	conserved hypothetical protein
0.25 × MIC	CNA07080	2.51277	1.63224e-17	8.58258e-17	conserved hypothetical protein
0.25 × MIC	CNN01540	1.95796	1.645e-17	8.64242e-17	conserved hypothetical protein
0.25 × MIC	CNE02790	-1.24784	1.65418e-17	8.68339e-17	conserved hypothetical protein
0.25 × MIC	CNL06700	1.82694	1.71026e-17	8.97033e-17	conserved hypothetical protein
0.25 × MIC	CND05160	-1.55634	1.74129e-17	9.12548e-17	heat shock protein HSP60, putative
0.25 × MIC	CNL06490	1.72302	1.74794e-17	9.15268e-17	ABC transporter, putative
0.25 × MIC	CNG00410	2.46095	1.75643e-17	9.1895e-17	conserved hypothetical protein
0.25 × MIC	CNL05600	-1.35749	1.79884e-17	9.40357e-17	pyruvate dehydrogenase e1 component beta subunit, mitochondrial precursor, putative
0.25 × MIC	CNB03290	1.03815	1.84763e-17	9.6506e-17	bud site selection-related protein, putative
0.25 × MIC	CNH00530	-1.02977	1.87316e-17	9.77582e-17	glutamate 5-kinase, putative
0.25 × MIC	CNF04800	-1.53105	1.90747e-17	9.94664e-17	monocarboxylic acid transporter, putative
0.25 × MIC	CNA07060	-2.51923	1.95111e-17	1.01658e-16	iron ion homeostasis-related protein, putative
0.25 × MIC	CNB00360	-1.58281	2.00898e-17	1.04557e-16	hypothetical protein
0.25 × MIC	CND02280	-2.7351	2.01008e-17	1.04557e-16	oxidoreductase, putative
0.25 × MIC	CNC05580	-1.45062	2.13925e-17	1.11185e-16	translation release factor, putative
0.25 × MIC	CNG00520	-1.10151	2.16047e-17	1.12195e-16	expressed protein
0.25 × MIC	CNH00230	1.98285	2.16854e-17	1.12521e-16	cytoplasm protein, putative
0.25 × MIC	CNE03380	-1.78018	2.22002e-17	1.15097e-16	adenylyl-sulfate kinase, putative
0.25 × MIC	CNG03380	1.9819	2.23456e-17	1.15756e-16	cell wall surface anchor protein, putative
0.25 × MIC	CNA06290	-1.1031	2.30367e-17	1.19238e-16	tryptophan synthase, putative
0.25 × MIC	CNL04260	-1.2078	2.36923e-17	1.2253e-16	heat shock protein, putative
0.25 × MIC	CNH02730	-1.06089	2.70036e-17	1.39541e-16	NADH-ubiquinone oxidoreductase, putative
0.25 × MIC	CNH03475	2.06222	2.73283e-17	1.41103e-16	hypothetical protein
0.25 × MIC	CNC02805	-1.51354	2.7843e-17	1.43643e-16	hypothetical protein
0.25 × MIC	CNG02400	2.91166	2.89068e-17	1.49008e-16	biotin transporter, putative
0.25 × MIC	CNB02135	1.70748	3.13122e-17	1.61276e-16	hypothetical protein
0.25 × MIC	CNH01560	4.70704	3.35279e-17	1.72546e-16	expressed protein
0.25 × MIC	CNL06750	3.04131	3.41666e-17	1.7569e-16	hypothetical protein
0.25 × MIC	CNL05590	-1.77678	3.62672e-17	1.86339e-16	hypothetical protein
0.25 × MIC	CND04210	1.5295	3.71398e-17	1.90667e-16	conserved hypothetical protein
0.25 × MIC	CNJ02560	-1.4755	3.84586e-17	1.97276e-16	signal transducer, putative
0.25 × MIC	CNB05510	-1.57869	4.12134e-17	2.11235e-16	60s ribosomal protein, putative
0.25 × MIC	CNG03280	-1.62998	4.14194e-17	2.12118e-16	glucose-6-phosphate 1-dehydrogenase, putative
0.25 × MIC	CNG03790	-1.20111	4.22284e-17	2.16086e-16	conserved hypothetical protein
0.25 × MIC	CNK01480	-1.4022	4.56742e-17	2.3315e-16	hypothetical protein
0.25 × MIC	CNC00110	-1.50967	4.62218e-17	2.35753e-16	fatty acid elongase, putative
0.25 × MIC	CNH01040	-1.15717	4.87544e-17	2.4847e-16	conserved hypothetical protein
0.25 × MIC	CNN00155	1.6485	5.16231e-17	2.62877e-16	hypothetical protein
0.25 × MIC	CNM00220	1.30004	5.2038e-17	2.64775e-16	conserved hypothetical protein
0.25 × MIC	CNC01520	-1.76002	5.52047e-17	2.80661e-16	elongation factor g 1, mitochondrial precursor (mef-g-1), putative
0.25 × MIC	CNH00660	1.72766	5.66259e-17	2.87654e-16	expressed protein
0.25 × MIC	CNG02920	-1.19804	5.68172e-17	2.88393e-16	60S ribosomal protein L24 (L30), putative
0.25 × MIC	CNN02340	1.49072	5.72678e-17	2.90446e-16	ubiquitin-protein ligase, putative
0.25 × MIC	CNB05030	-1.38218	6.26817e-17	3.17648e-16	structural constituent of ribosome, putative
0.25 × MIC	CND05740	-1.41607	6.59983e-17	3.33917e-16	conserved hypothetical protein
0.25 × MIC	CNM01290	-1.60859	6.79334e-17	3.43432e-16	leucine-tRNA ligase, putative
0.25 × MIC	CNH00960	1.38324	7.06132e-17	3.56693e-16	expressed protein
0.25 × MIC	CNB00410	1.89456	7.17544e-17	3.62167e-16	conserved hypothetical protein
0.25 × MIC	CNC01950	-2.31677	7.4163e-17	3.74024e-16	conserved hypothetical protein
0.25 × MIC	CNA00520	-1.2558	7.43153e-17	3.74492e-16	peptide-binding protein, putative
0.25 × MIC	CNH02265	2.88275	7.49579e-17	3.77428e-16	hypothetical protein
0.25 × MIC	CNF00580	-1.86368	7.55453e-17	3.80082e-16	hypothetical protein
0.25 × MIC	CNN00350	-1.31005	7.6137e-17	3.82753e-16	glutamate-cysteine ligase, putative
0.25 × MIC	CNK02120	1.9965	7.83529e-17	3.93578e-16	copper ion transporter, putative
0.25 × MIC	CNG00950	1.02657	7.94662e-17	3.98852e-16	metalloreductase, putative
0.25 × MIC	CND01940	-1.00814	7.97828e-17	4.00122e-16	conserved hypothetical protein
0.25 × MIC	CNF00620	1.36701	8.05765e-17	4.03781e-16	expressed protein
0.25 × MIC	CNB02150	1.52566	8.32345e-17	4.16769e-16	expressed protein
0.25 × MIC	CNC05040	-1.09011	8.4749e-17	4.24014e-16	endoplasmic reticulum protein, putative
0.25 × MIC	CNJ01840	-1.16693	9.22535e-17	4.61194e-16	lactonohydrolase, putative
0.25 × MIC	CNG03310	2.93908	9.5838e-17	4.78734e-16	peroxisomal membrane protein, putative
0.25 × MIC	CNL05740	1.28098	9.67659e-17	4.82986e-16	hypothetical protein
0.25 × MIC	CNC06430	-1.64586	1.08345e-16	5.39923e-16	dehydrogenase, putative
0.25 × MIC	CNC04970	1.96537	1.09385e-16	5.44677e-16	hypothetical protein
0.25 × MIC	CNL05320	2.07395	1.13024e-16	5.62352e-16	hypothetical protein
0.25 × MIC	CNG03340	1.5546	1.152e-16	5.72725e-16	conserved hypothetical protein
0.25 × MIC	CNL04960	-1.17053	1.15787e-16	5.75186e-16	membrane organization and biogenesis-related protein, putative
0.25 × MIC	CNG00900	1.1305	1.26516e-16	6.27988e-16	ATP-binding cassette transporter protein YOR1, putative
0.25 × MIC	CNB05220	1.43543	1.32114e-16	6.55261e-16	iron-sulfur cluster assembly-related protein, putative
0.25 × MIC	CNK01640	1.45702	1.33642e-16	6.62317e-16	conserved hypothetical protein
0.25 × MIC	CNE02500	-1.45543	1.36882e-16	6.7784e-16	phosphoribosylaminoimidazole carboxylase
0.25 × MIC	CNI01890	-1.95635	1.40189e-16	6.93669e-16	hypothetical protein
0.25 × MIC	CNK02320	1.73573	1.40316e-16	6.93755e-16	RAD57 protein, putative
0.25 × MIC	CNG02860	-1.11902	1.46327e-16	7.22339e-16	hypothetical protein
0.25 × MIC	CNK00650	1.43136	1.48074e-16	7.30391e-16	hypothetical protein
0.25 × MIC	CNA07880	-1.07732	1.51933e-16	7.48837e-16	anthranilate phosphoribosyltransferase, putative
0.25 × MIC	CND05650	1.98846	1.53413e-16	7.55542e-16	hypothetical protein
0.25 × MIC	CNJ02220	1.74241	1.61691e-16	7.95685e-16	adenine nucleotide transporter, putative
0.25 × MIC	CND02560	2.18664	1.65209e-16	8.12362e-16	expressed protein
0.25 × MIC	CNA01830	-1.20545	1.68487e-16	8.27836e-16	expressed protein
0.25 × MIC	CNG03510	-1.41892	1.69516e-16	8.32244e-16	RNA lariat debranching enzyme, putative
0.25 × MIC	CNA08120	-1.94354	1.74186e-16	8.54501e-16	Phosphatidylserine decarboxylase, putative
0.25 × MIC	CNA02090	1.4351	1.74827e-16	8.56977e-16	vesicle-associated membrane protein 712, putative
0.25 × MIC	CNC04530	1.10081	1.80323e-16	8.8323e-16	hypothetical protein
0.25 × MIC	CNA02900	-2.08074	1.83817e-16	8.99647e-16	hypothetical protein
0.25 × MIC	CNL03960	-1.54026	1.86621e-16	9.12658e-16	conserved hypothetical protein
0.25 × MIC	CNF04540	-1.25199	1.89419e-16	9.25625e-16	conserved hypothetical protein
0.25 × MIC	CNB00300	-1.8623	1.92114e-16	9.38064e-16	fructose-bisphosphate aldolase, putative
0.25 × MIC	CNA04940	-1.4169	1.97551e-16	9.63865e-16	mitochondrial carrier protein, putative
0.25 × MIC	CNG01635	2.76844	1.98143e-16	9.66005e-16	hypothetical protein
0.25 × MIC	CND03740	-1.31991	2.00642e-16	9.77429e-16	aldo-keto reductase, putative
0.25 × MIC	CNB05280	-1.41402	2.31723e-16	1.12797e-15	hypothetical protein
0.25 × MIC	CND01280	-1.43653	2.44753e-16	1.19048e-15	conserved hypothetical protein
0.25 × MIC	CNJ02460	1.29939	2.49942e-16	1.21477e-15	hypothetical protein
0.25 × MIC	CNH03560	1.37817	2.53933e-16	1.23322e-15	hypothetical protein
0.25 × MIC	CND05450	-1.74591	2.58712e-16	1.25546e-15	conserved hypothetical protein
0.25 × MIC	CNH00610	1.93113	2.60918e-16	1.26519e-15	helicase, putative
0.25 × MIC	CNB00860	-1.39877	2.63747e-16	1.27792e-15	longevity-assurance protein, putative
0.25 × MIC	CNG01370	-1.42342	2.74285e-16	1.32796e-15	ATP-binding cassette (ABC) transporter, putative
0.25 × MIC	CNN01560	-2.24748	2.78453e-16	1.3471e-15	conserved hypothetical protein
0.25 × MIC	CNL06040	1.43407	2.81501e-16	1.36081e-15	expressed protein
0.25 × MIC	CNC03140	2.03054	3.09448e-16	1.49476e-15	hypothetical protein
0.25 × MIC	CNJ01910	1.37329	3.18088e-16	1.53531e-15	conserved hypothetical protein
0.25 × MIC	CNF02180	-1.66157	3.19403e-16	1.54048e-15	acetyl-CoA carboxylase, putative
0.25 × MIC	CNB01550	2.15601	3.27083e-16	1.57631e-15	ATP dependent DNA helicase, putative
0.25 × MIC	CNG02080	-1.4058	3.36416e-16	1.62005e-15	succinyl-coa ligase alpha-chain, mitochondrial precursor, putative
0.25 × MIC	CNA02300	1.94587	3.50872e-16	1.68837e-15	hypothetical protein
0.25 × MIC	CNK02300	-1.93929	3.59567e-16	1.72889e-15	conserved hypothetical protein
0.25 × MIC	CNK00790	-1.89599	3.63299e-16	1.7455e-15	conserved hypothetical protein
0.25 × MIC	CNB03850	-1.46745	3.9746e-16	1.90817e-15	conserved hypothetical protein
0.25 × MIC	CNA00560	-1.23254	4.15122e-16	1.99145e-15	hypothetical protein
0.25 × MIC	CNH00935	1.68388	4.2297e-16	2.02755e-15	hypothetical protein
0.25 × MIC	CNA06440	-1.33449	4.43052e-16	2.1222e-15	nucleoporin nsp1, putative
0.25 × MIC	CNB04660	-3.21338	4.69258e-16	2.24601e-15	hypothetical protein
0.25 × MIC	CNF04080	-1.6519	4.94787e-16	2.36461e-15	DNA-directed RNA polymerase i polypeptide 2, putative
0.25 × MIC	CNB02660	-1.57514	5.10494e-16	2.43782e-15	hexokinase, putative
0.25 × MIC	CNE05000	-1.94639	5.50621e-16	2.62745e-15	triose-phosphate isomerase, putative
0.25 × MIC	CNC04330	-1.57957	5.81927e-16	2.77473e-15	nucleoporin-interacting protein NIC96, putative
0.25 × MIC	CNE02730	1.98449	5.86292e-16	2.79343e-15	hexose transport-related protein, putative
0.25 × MIC	CND01320	-1.57895	5.89497e-16	2.80658e-15	electron transporter, putative
0.25 × MIC	CNF03800	-1.16872	5.90134e-16	2.80749e-15	ubiquitin specific protease, putative
0.25 × MIC	CNC04150	-1.84992	5.91821e-16	2.81339e-15	family II 2-keto-3-deoxy-D-arabino-heptulosonate aldolase, putative
0.25 × MIC	CNC03790	1.40976	6.2423e-16	2.96521e-15	expressed protein
0.25 × MIC	CND05080	-1.23236	6.50631e-16	3.08829e-15	mitochondrial import inner membrane translocase subunit tim23, putative
0.25 × MIC	CNA00820	-3.158	6.67142e-16	3.16427e-15	conserved expressed protein
0.25 × MIC	CNA06390	1.27246	6.74174e-16	3.19522e-15	histone deacetylase, putative
0.25 × MIC	CNF01840	1.54979	6.8803e-16	3.25843e-15	maintenance of ploidy protein mob2, putative
0.25 × MIC	CNK01300	1.37082	7.35919e-16	3.48261e-15	hypothetical protein
0.25 × MIC	CNM01380	2.46522	7.55313e-16	3.57171e-15	expressed protein
0.25 × MIC	CNJ00980	-1.49329	7.72649e-16	3.65094e-15	60s ribosomal protein l37, mitochondrial precursor (yml37), putative
0.25 × MIC	CND02610	-1.35031	8.4295e-16	3.98014e-15	hypothetical protein
0.25 × MIC	CNG04200	-1.3411	8.58048e-16	4.04839e-15	alpha-amylase, putative
0.25 × MIC	CND05990	2.19972	8.62817e-16	4.06784e-15	fungal Zn(2)-Cys(6) binuclear cluster domain-containing protein, putative
0.25 × MIC	CNG00170	-1.30922	8.88317e-16	4.18493e-15	aminoadipate-semialdehyde dehydrogenase, putative
0.25 × MIC	CNE01860	1.49768	9.72866e-16	4.5764e-15	SCR1 protein, putative
0.25 × MIC	CNC03590	2.36647	1.05745e-15	4.97055e-15	monooxygenase protein, putative
0.25 × MIC	CNA01160	-1.56023	1.07857e-15	5.06604e-15	LSDR, putative
0.25 × MIC	CNA01800	2.22735	1.09833e-15	5.15505e-15	expressed protein
0.25 × MIC	CNB00040	-1.08485	1.18081e-15	5.53802e-15	WD-repeat protein, putative
0.25 × MIC	CNK01940	1.9017	1.18622e-15	5.55926e-15	conserved hypothetical protein
0.25 × MIC	CNE00390	-1.3755	1.19492e-15	5.59583e-15	multidrug transporter, putative
0.25 × MIC	CNG00860	-1.35669	1.20908e-15	5.65797e-15	mitochondrial processing peptidase beta subunit, mitochondrial precursor (beta-mpp), putative
0.25 × MIC	CNB01220	-1.19312	1.23877e-15	5.79256e-15	hypothetical protein
0.25 × MIC	CNA02540	1.16403	1.25796e-15	5.87797e-15	conserved hypothetical protein
0.25 × MIC	CNJ00990	1.36209	1.2803e-15	5.9779e-15	expressed protein
0.25 × MIC	CNA04010	-1.50949	1.42849e-15	6.6649e-15	hypothetical protein
0.25 × MIC	CNB04290	-1.34034	1.49197e-15	6.95124e-15	nucleic acid binding protein, putative
0.25 × MIC	CNK02050	-1.80798	1.49208e-15	6.95124e-15	conserved hypothetical protein
0.25 × MIC	CNG00350	-2.7591	1.55081e-15	7.21954e-15	opsin 1, putative
0.25 × MIC	CNE03320	-1.47285	1.55231e-15	7.22119e-15	small nuclear ribonucleoprotein, putative
0.25 × MIC	CNG00490	-1.52486	1.70848e-15	7.94179e-15	hypothetical protein
0.25 × MIC	CNN01910	-1.28696	1.7797e-15	8.26064e-15	ribosomal protein S12, putative
0.25 × MIC	CNL06690	2.00613	1.78886e-15	8.29705e-15	expressed protein
0.25 × MIC	CNA03930	1.72325	1.82273e-15	8.44792e-15	RING zinc finger protein, putative
0.25 × MIC	CNJ00210	-1.462	1.88568e-15	8.73323e-15	conserved hypothetical protein
0.25 × MIC	CND01870	2.16737	1.94971e-15	9.01651e-15	hypothetical protein
0.25 × MIC	CNL05720	-1.04817	1.95633e-15	9.0405e-15	hypothetical protein
0.25 × MIC	CNL06340	-2.11218	1.96142e-15	9.05735e-15	Catalase A, putative
0.25 × MIC	CND02640	2.62257	2.12228e-15	9.79296e-15	expressed protein
0.25 × MIC	CNJ01220	3.76522	2.19559e-15	1.01238e-14	hypothetical protein
0.25 × MIC	CNJ00430	-1.24015	2.24601e-15	1.03488e-14	tryptophan-tRNA ligase, putative
0.25 × MIC	CNC04280	-1.38863	2.28929e-15	1.05327e-14	conserved hypothetical protein
0.25 × MIC	CNB05120	3.30055	2.33177e-15	1.07203e-14	conserved hypothetical protein
0.25 × MIC	CNA01270	-1.14861	2.33567e-15	1.07304e-14	U1 snRNP 70K protein (short form), putative
0.25 × MIC	CNC05750	1.3983	2.40567e-15	1.1044e-14	expressed protein
0.25 × MIC	CNJ00270	3.3996	2.42359e-15	1.11181e-14	expressed protein
0.25 × MIC	CNN00430	-1.76537	2.47715e-15	1.13555e-14	phosphoglucomutase, putative
0.25 × MIC	CNM00400	1.22712	2.50136e-15	1.14582e-14	expressed protein
0.25 × MIC	CNC03480	-1.52112	2.57772e-15	1.17994e-14	GTP-binding protein, putative
0.25 × MIC	CNA05950	-1.33253	2.61905e-15	1.19799e-14	cytosine deaminase, putative
0.25 × MIC	CNC04870	1.22904	2.62126e-15	1.19813e-14	hypothetical protein
0.25 × MIC	CNC05260	-1.0878	2.78622e-15	1.2726e-14	hydrogen-transporting ATP synthase, putative
0.25 × MIC	CNA00670	-1.08151	2.84051e-15	1.29552e-14	sulfate transporter, putative
0.25 × MIC	CNE02120	1.68285	2.8541e-15	1.30078e-14	conserved hypothetical protein
0.25 × MIC	CND01690	-1.4639	2.94535e-15	1.34139e-14	expressed protein
0.25 × MIC	CNB00080	1.35174	2.98566e-15	1.35877e-14	exonuclease, putative
0.25 × MIC	CND04880	1.95956	3.04137e-15	1.38312e-14	hypothetical protein
0.25 × MIC	CNF01200	-1.25111	3.12188e-15	1.41871e-14	heme oxygenase 2, putative
0.25 × MIC	CNC02260	-1.99022	3.32746e-15	1.51104e-14	late endosome to vacuole transport-related protein, putative
0.25 × MIC	CNK00280	-1.48941	3.6511e-15	1.65443e-14	phosphoglycerate mutase, putative
0.25 × MIC	CNK02070	-1.11572	3.71764e-15	1.68337e-14	trp-asp repeats containing protein, putative
0.25 × MIC	CNI03490	-1.96312	3.79017e-15	1.71498e-14	sugar transporter, putative
0.25 × MIC	CND01840	-1.45851	4.16693e-15	1.8841e-14	conserved hypothetical protein
0.25 × MIC	CNG01440	-1.36477	4.26725e-15	1.92808e-14	conserved hypothetical protein
0.25 × MIC	CNJ03330	1.97262	4.38435e-15	1.97956e-14	hypothetical protein
0.25 × MIC	CNN01080	1.03557	4.54633e-15	2.04976e-14	hypothetical protein
0.25 × MIC	CNC03740	-1.89559	4.73407e-15	2.13287e-14	conserved hypothetical protein
0.25 × MIC	CNF00780	-1.19105	5.39704e-15	2.42809e-14	cleavage and polyadenylation specific protein, putative
0.25 × MIC	CNB05710	2.64736	5.56672e-15	2.50264e-14	sugar transporter, putative
0.25 × MIC	CNE00780	2.04821	5.67853e-15	2.55108e-14	expressed protein
0.25 × MIC	CNG01470	-1.03282	5.90272e-15	2.64802e-14	hypothetical protein
0.25 × MIC	CNA00270	-2.31078	5.98495e-15	2.683e-14	sec14 cytosolic factor, putative
0.25 × MIC	CNC01130	-1.73765	6.20687e-15	2.7805e-14	ribosome biogenesis-related protein, putative
0.25 × MIC	CNA07990	-1.17803	6.32984e-15	2.83357e-14	ribosomal large subunit assembly and maintenance-related protein, putative
0.25 × MIC	CND00040	-2.01492	6.33617e-15	2.83439e-14	transketolase, putative
0.25 × MIC	CNC05870	2.69656	6.41329e-15	2.86602e-14	hypothetical protein
0.25 × MIC	CNK02550	-1.08715	6.41598e-15	2.86602e-14	NAD+ synthase (glutamine-hydrolyzing), putative
0.25 × MIC	CNC01390	-1.14228	6.55622e-15	2.92658e-14	transcription coactivator, putative
0.25 × MIC	CND02740	1.81243	7.09019e-15	3.1627e-14	conserved hypothetical protein
0.25 × MIC	CNL06780	-1.9299	7.21855e-15	3.21768e-14	expressed protein
0.25 × MIC	CNF01320	2.56237	7.32475e-15	3.2627e-14	hypothetical protein
0.25 × MIC	CND02750	-1.42389	7.35493e-15	3.27383e-14	Delta-12 fatty acid desaturase, putative
0.25 × MIC	CNF04770	1.52477	7.47465e-15	3.32477e-14	dihydroxy-acid dehydratase, putative
0.25 × MIC	CNF02580	1.35242	7.68095e-15	3.41412e-14	expressed protein
0.25 × MIC	CND05270	-1.78445	7.68758e-15	3.41465e-14	conserved hypothetical protein
0.25 × MIC	CNA06020	-1.36632	7.97694e-15	3.54068e-14	acetylornithine transaminase, putative
0.25 × MIC	CNJ01780	1.03166	8.01346e-15	3.55438e-14	conserved hypothetical protein
0.25 × MIC	CNN02140	1.44736	8.23187e-15	3.64869e-14	hypothetical protein
0.25 × MIC	CNE02490	2.11312	8.24669e-15	3.65269e-14	conserved hypothetical protein
0.25 × MIC	CNH02950	2.39033	8.42028e-15	3.72604e-14	cytoplasm protein, putative
0.25 × MIC	CNG01450	-1.44624	8.42413e-15	3.72604e-14	hypothetical protein
0.25 × MIC	CNB03370	1.57959	8.49399e-15	3.7543e-14	hypothetical protein
0.25 × MIC	CND02900	1.0525	8.90227e-15	3.93199e-14	glutamine-fructose-6-phosphate transaminase (isomerizing), putative
0.25 × MIC	CND02340	1.23304	9.01511e-15	3.97904e-14	allantoicase, putative
0.25 × MIC	CNA04210	-1.33065	9.62497e-15	4.24524e-14	expressed protein
0.25 × MIC	CND02060	1.77518	9.67665e-15	4.26504e-14	Aldehyde dehydrogenase (ALDDH), putative
0.25 × MIC	CNC02670	1.8938	9.78425e-15	4.30945e-14	hypothetical protein
0.25 × MIC	CNJ00605	3.61723	9.96193e-15	4.38464e-14	hypothetical protein
0.25 × MIC	CNF00670	-1.44355	1.00775e-14	4.43241e-14	structural constituent of ribosome, putative
0.25 × MIC	CNB00240	-1.0519	1.03695e-14	4.55445e-14	hypothetical protein
0.25 × MIC	CNB01310	-1.25805	1.19271e-14	5.22768e-14	NADH-ubiquinone oxidoreductase, putative
0.25 × MIC	CNE05160	-1.45356	1.20732e-14	5.28801e-14	expressed protein
0.25 × MIC	CNB01620	-1.24644	1.21671e-14	5.32541e-14	L-lactate dehydrogenase (cytochrome), putative
0.25 × MIC	CNC06390	2.5029	1.22981e-14	5.37904e-14	conserved hypothetical protein
0.25 × MIC	CNN00440	-1.82461	1.23522e-14	5.39892e-14	purine nucleotide biosynthesis-related protein, putative
0.25 × MIC	CNE01110	1.10596	1.24818e-14	5.45181e-14	hypothetical protein
0.25 × MIC	CNB00500	-1.25165	1.3457e-14	5.87368e-14	hypothetical protein
0.25 × MIC	CNL06220	1.33669	1.42073e-14	6.19684e-14	expressed protein
0.25 × MIC	CNA00075	2.64985	1.44739e-14	6.30879e-14	hypothetical protein
0.25 × MIC	CNC07150	1.53089	1.53256e-14	6.6754e-14	5' flap endonuclease, putative
0.25 × MIC	CNN00970	-1.1266	1.53645e-14	6.68771e-14	RAB-protein geranylgeranyltransferase, putative
0.25 × MIC	CNN00395	3.79459	1.62466e-14	7.06675e-14	hypothetical protein
0.25 × MIC	CNE03240	2.92547	1.67516e-14	7.28139e-14	chitin synthase, putative
0.25 × MIC	CNN02415	1.43843	1.6846e-14	7.31739e-14	hypothetical protein
0.25 × MIC	CNK00460	-1.13023	1.70435e-14	7.39805e-14	35S primary transcript processing-related protein, putative
0.25 × MIC	CNC03200	-1.07364	1.72094e-14	7.46492e-14	cap binding protein, putative
0.25 × MIC	CNA01060	-1.52061	1.72349e-14	7.47081e-14	ribosomal protein S3, putative
0.25 × MIC	CNL05840	-1.08853	1.75972e-14	7.62263e-14	hypothetical protein
0.25 × MIC	CNJ00410	-1.52623	2.17537e-14	9.41661e-14	glycine hydroxymethyltransferase, putative
0.25 × MIC	CNJ00070	-1.23246	2.33874e-14	1.01169e-13	drug transporter, putative
0.25 × MIC	CNG03490	-1.16048	2.46698e-14	1.06643e-13	malate dehydrogenase, putative
0.25 × MIC	CNI01480	-1.75296	2.52228e-14	1.08958e-13	mitochondrial ribosomal protein, putative
0.25 × MIC	CNE04700	-1.99991	2.58123e-14	1.11276e-13	expressed protein
0.25 × MIC	CNA01250	-1.22275	2.60163e-14	1.12078e-13	ubiquinone biosynthesis methyltransferase, putative
0.25 × MIC	CNC05010	1.44807	2.61705e-14	1.12666e-13	protein-glutamine gamma-glutamyltransferase, putative
0.25 × MIC	CNG03870	1.05632	2.63638e-14	1.1342e-13	conserved hypothetical protein
0.25 × MIC	CNM00080	1.72326	2.65783e-14	1.14265e-13	peptide alpha-N-acetyltransferase, putative
0.25 × MIC	CNM00460	-1.22732	2.70214e-14	1.16011e-13	allantoin permease, putative
0.25 × MIC	CNN01960	1.81046	2.79334e-14	1.19845e-13	hypothetical protein
0.25 × MIC	CNG00840	-1.16276	2.82301e-14	1.21036e-13	pyruvate dehydrogenase protein x component, mitochondrial precursor, putative
0.25 × MIC	CNE01635	1.14515	2.82579e-14	1.21072e-13	hypothetical protein
0.25 × MIC	CND02530	-1.56776	3.01575e-14	1.29035e-13	hypothetical protein
0.25 × MIC	CNF00120	1.66534	3.36183e-14	1.43745e-13	conserved hypothetical protein
0.25 × MIC	CNH02980	1.38027	3.42423e-14	1.46314e-13	chromatin binding protein, putative
0.25 × MIC	CNK00900	1.99351	3.53633e-14	1.50899e-13	hypothetical protein
0.25 × MIC	CNA03510	1.05855	3.54932e-14	1.51351e-13	prostatic steroid 5-alpha-reductase type I, putative
0.25 × MIC	CNF00040	-1.44504	3.55581e-14	1.51525e-13	mitochondrion protein, putative
0.25 × MIC	CNF04740	-1.30722	3.61336e-14	1.53769e-13	diacylglycerol cholinephosphotransferase, putative
0.25 × MIC	CNH01595	-1.21258	3.63114e-14	1.54422e-13	hypothetical protein
0.25 × MIC	CNA08260	2.28393	3.87378e-14	1.64629e-13	conserved hypothetical protein
0.25 × MIC	CNE00470	1.24711	3.91763e-14	1.6638e-13	conserved hypothetical protein
0.25 × MIC	CNC01480	2.60219	3.9757e-14	1.68733e-13	conserved hypothetical protein
0.25 × MIC	CNL05140	-2.41532	4.24337e-14	1.79972e-13	conserved hypothetical protein
0.25 × MIC	CNF03360	-1.34779	4.26405e-14	1.80727e-13	NADH-ubiquinone oxidoreductase 30.4 kDa subunit, putative
0.25 × MIC	CNH01390	-1.29021	4.28988e-14	1.81699e-13	hypothetical protein
0.25 × MIC	CNG01270	2.05444	4.35068e-14	1.84151e-13	hypothetical protein
0.25 × MIC	CNF03700	-1.23754	4.66009e-14	1.97114e-13	membrane organization and biogenesis-related protein, putative
0.25 × MIC	CNA01890	1.04706	4.68104e-14	1.97868e-13	conserved expressed protein
0.25 × MIC	CNJ02670	1.10924	4.69638e-14	1.98383e-13	hypothetical protein
0.25 × MIC	CNC01790	2.67825	4.70446e-14	1.98591e-13	conserved hypothetical protein
0.25 × MIC	CNJ01280	-1.35156	4.7103e-14	1.98704e-13	cytoplasm protein, putative
0.25 × MIC	CNG02610	1.00558	4.81881e-14	2.03145e-13	clathrin assembly protein AP47, putative
0.25 × MIC	CNH01875	1.04501	5.08278e-14	2.1413e-13	hypothetical protein
0.25 × MIC	CNF02620	-1.09465	5.31198e-14	2.23636e-13	Pol II transcription elongation factor, putative
0.25 × MIC	CNL06150	-1.20435	5.33558e-14	2.24479e-13	hypothetical protein
0.25 × MIC	CND02940	-1.13921	5.351e-14	2.24978e-13	centromere/microtubule binding protein cbf5, putative
0.25 × MIC	CNE02380	1.74133	5.5932e-14	2.35004e-13	expressed protein
0.25 × MIC	CNJ00570	1.13656	5.75473e-14	2.41629e-13	expressed protein
0.25 × MIC	CNM00440	2.47261	5.90741e-14	2.47782e-13	ADP-ribosylation-like factor, putative
0.25 × MIC	CNA07760	3.83155	5.90914e-14	2.47782e-13	hypothetical protein
0.25 × MIC	CND01790	-1.07727	5.9789e-14	2.50541e-13	hypothetical protein
0.25 × MIC	CNC07030	-1.46567	6.1169e-14	2.56153e-13	hypothetical protein
0.25 × MIC	CNE03100	-2.47957	6.43679e-14	2.69369e-13	phosphoketolase, putative
0.25 × MIC	CNH01210	-1.09081	6.46335e-14	2.70301e-13	Pi-transporter A-1, putative
0.25 × MIC	CNN00150	1.19006	6.50547e-14	2.71882e-13	alpha-glucoside:hydrogen symporter, putative
0.25 × MIC	CNB04410	-1.26194	6.52481e-14	2.72509e-13	cell growth and/or maintenance-related protein, putative
0.25 × MIC	CNC05080	-1.02425	6.62217e-14	2.76392e-13	hydroxymethylglutaryl-CoA synthase, putative
0.25 × MIC	CNE03990	1.50004	7.14033e-14	2.97821e-13	protein-nucleus import-related protein, putative
0.25 × MIC	CNK00720	1.36312	7.5349e-14	3.14071e-13	conserved hypothetical protein
0.25 × MIC	CND03140	-1.391	7.57125e-14	3.15294e-13	conserved hypothetical protein
0.25 × MIC	CNF00470	1.80196	7.57427e-14	3.15294e-13	hypothetical protein
0.25 × MIC	CND04240	-1.68137	8.08886e-14	3.36492e-13	conserved hypothetical protein
0.25 × MIC	CNC06490	1.38803	8.16218e-14	3.39094e-13	Rho GTPase activator, putative
0.25 × MIC	CNA03170	1.16581	8.33054e-14	3.45632e-13	conserved hypothetical protein
0.25 × MIC	CNC05900	-1.37934	8.57835e-14	3.5568e-13	Sin3 protein, putative
0.25 × MIC	CNE02010	1.81781	8.65488e-14	3.58616e-13	hypothetical protein
0.25 × MIC	CNH01605	-1.57668	8.75304e-14	3.62445e-13	hypothetical protein
0.25 × MIC	CNC02960	-1.22719	9.10219e-14	3.76655e-13	ATP dependent helicase, putative
0.25 × MIC	CNG02173	-1.10794	9.15177e-14	3.78458e-13	hypothetical protein
0.25 × MIC	CNB00290	1.13089	9.43194e-14	3.89276e-13	expressed protein
0.25 × MIC	CNC04100	-1.3087	1.04169e-13	4.29644e-13	conserved hypothetical protein
0.25 × MIC	CNH01810	-1.52045	1.05109e-13	4.33239e-13	hypothetical protein
0.25 × MIC	CNC06695	2.51092	1.05194e-13	4.33304e-13	hypothetical protein
0.25 × MIC	CNB04890	-1.26728	1.083e-13	4.45806e-13	cytoplasm protein, putative
0.25 × MIC	CNA05700	3.14617	1.09378e-13	4.49952e-13	expressed protein
0.25 × MIC	CNF04390	-1.35404	1.12001e-13	4.60142e-13	conserved hypothetical protein
0.25 × MIC	CNG03950	2.12689	1.12871e-13	4.63411e-13	hypothetical protein
0.25 × MIC	CND02310	1.94237	1.16543e-13	4.78176e-13	hypothetical protein
0.25 × MIC	CND03000	1.19861	1.21821e-13	4.99179e-13	conjugation with cellular fusion-related protein, putative
0.25 × MIC	CNM00990	-2.53621	1.26545e-13	5.182e-13	conserved hypothetical protein
0.25 × MIC	CNB01340	-1.35108	1.26802e-13	5.18915e-13	expressed protein
0.25 × MIC	CNG03350	2.73463	1.26945e-13	5.19163e-13	hypothetical protein
0.25 × MIC	CNH01760	1.09589	1.2709e-13	5.19418e-13	glycogen storage control protein, putative
0.25 × MIC	CNF04460	1.16782	1.30952e-13	5.34673e-13	conserved hypothetical protein
0.25 × MIC	CNA08280	-1.0968	1.30992e-13	5.34673e-13	Opa-interacting protein OIP2, putative
0.25 × MIC	CNK02140	1.37315	1.31269e-13	5.35454e-13	conserved hypothetical protein
0.25 × MIC	CNB02690	-1.0866	1.33834e-13	5.45209e-13	conserved hypothetical protein
0.25 × MIC	CNB05050	-1.045	1.34622e-13	5.48065e-13	hypothetical protein
0.25 × MIC	CNH01090	1.08692	1.35192e-13	5.50031e-13	general RNA polymerase II transcription factor, putative
0.25 × MIC	CNF03210	1.62552	1.40468e-13	5.71127e-13	conserved hypothetical protein
0.25 × MIC	CNJ02980	3.26679	1.43826e-13	5.84403e-13	expressed protein
0.25 × MIC	CNH00400	-1.20568	1.53029e-13	6.20996e-13	B2-aldehyde-forming enzyme, putative
0.25 × MIC	CNK00825	2.43839	1.57189e-13	6.37465e-13	hypothetical protein
0.25 × MIC	CNL04765	1.10752	1.60996e-13	6.52066e-13	hypothetical protein
0.25 × MIC	CNG04000	2.62208	1.68208e-13	6.80838e-13	hypothetical protein
0.25 × MIC	CNG00450	1.41206	1.68403e-13	6.81187e-13	transcription initiation factor iia small chain, putative
0.25 × MIC	CND05120	-1.46963	1.68907e-13	6.82789e-13	3-deoxy-7-phosphoheptulonate synthase, putative
0.25 × MIC	CNA06240	-1.24407	1.70096e-13	6.87154e-13	fatty acid desaturase, putative
0.25 × MIC	CNA02770	1.29134	1.78547e-13	7.20368e-13	conserved hypothetical protein
0.25 × MIC	CNA06530	1.22451	1.87333e-13	7.55331e-13	carnitine/acyl carnitine carrier, putative
0.25 × MIC	CNF03880	-1.01792	1.93011e-13	7.76733e-13	import inner membrane translocase subunit tim44, mitochondrial precursor, putative
0.25 × MIC	CNA00260	1.63011	2.02587e-13	8.14748e-13	expressed protein
0.25 × MIC	CNL05120	-1.25962	2.04019e-13	8.19986e-13	30s ribosomal protein s13, putative
0.25 × MIC	CNG03780	1.05686	2.05326e-13	8.24712e-13	conserved hypothetical protein
0.25 × MIC	CNM02320	-1.34864	2.07615e-13	8.33375e-13	structural constituent of ribosome, putative
0.25 × MIC	CNI03270	-1.697	2.11925e-13	8.50131e-13	succinate dehydrogenase flavoprotein subunit precursor, putative
0.25 × MIC	CNH03150	1.14276	2.15865e-13	8.65384e-13	L-mandelate dehydrogenase, putative
0.25 × MIC	CNF02010	1.41213	2.19008e-13	8.77426e-13	expressed protein
0.25 × MIC	CNA08250	-2.43331	2.2191e-13	8.88489e-13	hypothetical protein
0.25 × MIC	CNE01670	-1.33553	2.31834e-13	9.26452e-13	ribosomal large subunit assembly and maintenance-related protein, putative
0.25 × MIC	CND03280	-1.05909	2.44103e-13	9.74864e-13	conserved hypothetical protein
0.25 × MIC	CNF01230	1.47911	2.50977e-13	1.00104e-12	hypothetical protein
0.25 × MIC	CNJ00650	-1.11976	2.7854e-13	1.10817e-12	eukaryotic translation initiation factor 6 (eif-6), putative
0.25 × MIC	CNC06220	2.241	2.9397e-13	1.16809e-12	glycerate-and formate-dehydrogenase, putative
0.25 × MIC	CNA00960	2.44435	2.96055e-13	1.17563e-12	pyridoxal reductase, putative
0.25 × MIC	CNF04830	-1.00691	2.99639e-13	1.18911e-12	hydroxymethylglutaryl-CoA reductase (NADPH), putative
0.25 × MIC	CNK01870	1.01337	3.00985e-13	1.1937e-12	hypothetical protein
0.25 × MIC	CNA04850	-1.29198	3.05689e-13	1.21159e-12	hypothetical protein
0.25 × MIC	CNA03540	-1.59151	3.0925e-13	1.22493e-12	expressed protein
0.25 × MIC	CND05490	-1.34498	3.17215e-13	1.25534e-12	serine-tRNA ligase, putative
0.25 × MIC	CND02330	-1.04882	3.17324e-13	1.25534e-12	transferase, putative
0.25 × MIC	CNA08130	2.00155	3.23354e-13	1.27839e-12	2-hydroxyacid dehydrogenase, putative
0.25 × MIC	CND03850	-1.58275	3.36899e-13	1.3311e-12	isocitrate dehydrogenase, putative
0.25 × MIC	CNA03560	-1.28136	3.43613e-13	1.35678e-12	conserved hypothetical protein
0.25 × MIC	CNE04460	2.21625	3.51005e-13	1.38509e-12	hypothetical protein
0.25 × MIC	CNF03710	-1.89514	3.63434e-13	1.43324e-12	methylenetetrahydrofolate dehydrogenase (NAD+), putative
0.25 × MIC	CNL05080	1.24186	3.64306e-13	1.43578e-12	conserved hypothetical protein
0.25 × MIC	CNA00120	-1.08358	3.69074e-13	1.45366e-12	chaperone, putative
0.25 × MIC	CNN00740	-1.0595	3.71768e-13	1.46336e-12	hypothetical protein
0.25 × MIC	CNA01790	1.26229	3.76178e-13	1.47979e-12	expressed protein
0.25 × MIC	CNG00110	-1.19639	3.84398e-13	1.51118e-12	ferric-chelate reductase, putative
0.25 × MIC	CNC03060	-1.59463	3.93515e-13	1.54509e-12	hypothetical protein
0.25 × MIC	CNK00440	1.67302	3.95167e-13	1.55061e-12	expressed protein
0.25 × MIC	CNH00480	1.3067	4.08808e-13	1.60314e-12	expressed protein
0.25 × MIC	CNC06170	1.27738	4.14169e-13	1.62315e-12	expressed protein
0.25 × MIC	CNB02560	-1.1145	4.18468e-13	1.63898e-12	cleavage stimulation factor, 77kDa subunit, putative
0.25 × MIC	CND00460	-1.45507	4.21592e-13	1.65019e-12	nucleolus protein, putative
0.25 × MIC	CND02370	-1.21097	4.23894e-13	1.65817e-12	eukaryotic translation initiation factor 3 subunit 11, putative
0.25 × MIC	CND02180	-1.01379	4.44506e-13	1.73771e-12	hypothetical protein
0.25 × MIC	CNL04120	1.11324	4.78819e-13	1.86606e-12	conserved hypothetical protein
0.25 × MIC	CNL05250	-2.11264	4.79478e-13	1.86747e-12	cytoplasm protein, putative
0.25 × MIC	CNB05370	1.65072	4.80611e-13	1.87073e-12	expressed protein
0.25 × MIC	CNH03270	1.24003	4.82009e-13	1.87501e-12	hypothetical protein
0.25 × MIC	CNM00670	1.42266	4.93313e-13	1.91779e-12	conserved hypothetical protein
0.25 × MIC	CNG00230	-1.01927	4.93798e-13	1.9185e-12	U5 snRNP-specific 40 kDa protein, putative
0.25 × MIC	CNC01850	1.20373	4.95109e-13	1.9224e-12	MFS transporter, putative
0.25 × MIC	CNE03740	1.83328	4.97139e-13	1.9291e-12	conserved hypothetical protein
0.25 × MIC	CNF01390	-1.23435	5.13727e-13	1.99101e-12	conserved hypothetical protein
0.25 × MIC	CNE01900	1.28242	5.20503e-13	2.01479e-12	hypothetical protein
0.25 × MIC	CNL06560	-1.30161	5.64002e-13	2.18182e-12	t-SNARE, putative
0.25 × MIC	CNA01310	-1.05385	5.64442e-13	2.18218e-12	phosphoribosylamidoimidazole-succinocarboxamide synthase, putative
0.25 × MIC	CNB04940	1.23315	6.01428e-13	2.32375e-12	expressed protein
0.25 × MIC	CNG03820	-1.51469	6.46487e-13	2.49631e-12	protoporphyrinogen oxidase, putative
0.25 × MIC	CNK02370	-1.89646	7.0875e-13	2.73505e-12	aldehyde reductase i, putative
0.25 × MIC	CNL03910	-1.28627	7.09973e-13	2.7381e-12	cytoplasm protein, putative
0.25 × MIC	CNN00420	1.49501	7.11106e-13	2.74078e-12	hypothetical protein
0.25 × MIC	CND02040	2.34589	7.37785e-13	2.84187e-12	4-aminobutyrate transaminase, putative
0.25 × MIC	CNN00890	1.59241	7.5946e-13	2.92357e-12	hypothetical protein
0.25 × MIC	CNG00370	-2.17852	8.14984e-13	3.13348e-12	expressed protein
0.25 × MIC	CNE00210	-1.40238	8.29777e-13	3.18841e-12	inorganic diphosphatase, putative
0.25 × MIC	CNN00790	-1.86033	8.619e-13	3.30982e-12	hypothetical protein
0.25 × MIC	CNA08015	1.99359	8.9586e-13	3.43814e-12	hypothetical protein
0.25 × MIC	CNG03520	-1.31262	9.19349e-13	3.52613e-12	ribosomal protein L29.e, cytosolic, putative
0.25 × MIC	CNC05890	1.38655	9.73239e-13	3.73055e-12	conserved hypothetical protein
0.25 × MIC	CNC03310	-2.12457	1.0234e-12	3.92044e-12	conserved hypothetical protein
0.25 × MIC	CNA06970	-1.04202	1.0247e-12	3.92304e-12	chromatin assembly complex protein, putative
0.25 × MIC	CNG03670	-1.44046	1.03709e-12	3.96805e-12	adenylate cyclase, putative
0.25 × MIC	CNH00670	-1.24013	1.0559e-12	4.03756e-12	phosphoserine transaminase, putative
0.25 × MIC	CNL05960	1.39801	1.0875e-12	4.15589e-12	hypothetical protein
0.25 × MIC	CNE03970	-1.1359	1.09962e-12	4.19965e-12	conserved hypothetical protein
0.25 × MIC	CNH01750	-2.21465	1.19399e-12	4.5573e-12	expressed protein
0.25 × MIC	CNA02170	1.55888	1.22825e-12	4.68522e-12	peroxisome organization and biogenesis-related protein, putative
0.25 × MIC	CNE05110	2.33934	1.24296e-12	4.73846e-12	expressed protein
0.25 × MIC	CNF01570	1.3587	1.24966e-12	4.75823e-12	hypothetical protein
0.25 × MIC	CNJ03005	2.04215	1.25986e-12	4.79416e-12	hypothetical protein
0.25 × MIC	CNC06400	-1.51307	1.31925e-12	5.01713e-12	histidine-tRNA ligase, putative
0.25 × MIC	CNB00030	-1.40314	1.34732e-12	5.11867e-12	uroporphyrinogen decarboxylase, putative
0.25 × MIC	CNA03950	1.34076	1.34758e-12	5.11867e-12	hypothetical protein
0.25 × MIC	CNI04350	1.40104	1.36195e-12	5.17015e-12	hypothetical protein
0.25 × MIC	CNF04200	1.60594	1.37445e-12	5.21445e-12	hypothetical protein
0.25 × MIC	CND00120	-1.2072	1.39959e-12	5.30662e-12	expressed protein
0.25 × MIC	CNH00410	-1.00371	1.40065e-12	5.30748e-12	hypothetical protein
0.25 × MIC	CNL05260	-1.91473	1.40492e-12	5.32043e-12	histone deacetylase 3, putative
0.25 × MIC	CNH01110	-1.00015	1.41792e-12	5.36644e-12	conserved hypothetical protein
0.25 × MIC	CNF03215	1.11016	1.42056e-12	5.37319e-12	hypothetical protein
0.25 × MIC	CNF01750	-1.07134	1.4243e-12	5.38409e-12	conserved hypothetical protein
0.25 × MIC	CNM00720	-1.49674	1.4451e-12	5.45944e-12	cytochrome c oxidase biogenesis-related protein, putative
0.25 × MIC	CNM02200	-1.97682	1.5137e-12	5.7152e-12	hypothetical protein
0.25 × MIC	CNB03520	-1.21669	1.58376e-12	5.96896e-12	protein arginine n-methyltransferase, putative
0.25 × MIC	CNG01460	1.33238	1.58505e-12	5.97026e-12	hypothetical protein
0.25 × MIC	CNH00920	-1.41809	1.58886e-12	5.98104e-12	asparagine synthase (glutamine-hydrolyzing), putative
0.25 × MIC	CNG02380	1.36059	1.59307e-12	5.9933e-12	DNA replication licensing factor cdc19 (cell division control protein 19), putative
0.25 × MIC	CNF01440	1.35841	1.65607e-12	6.21915e-12	conserved hypothetical protein
0.25 × MIC	CNE00150	-1.25177	1.71958e-12	6.4538e-12	hypothetical protein
0.25 × MIC	CNK03420	-1.25286	1.72584e-12	6.47345e-12	adenylate kinase, putative
0.25 × MIC	CNB03235	1.87003	1.78954e-12	6.7044e-12	hypothetical protein
0.25 × MIC	CNB00910	1.67428	1.79209e-12	6.70995e-12	expressed protein
0.25 × MIC	CNH03230	-1.25582	1.80998e-12	6.77289e-12	arsenite-resistant protein ASR2, putative
0.25 × MIC	CNG04370	-1.41037	1.8648e-12	6.9739e-12	ER to Golgi transport-related protein, putative
0.25 × MIC	CNE03700	1.03805	1.90432e-12	7.11744e-12	glucoamylase s1/s2 precursor, putative
0.25 × MIC	CND03730	-1.71386	1.91777e-12	7.16346e-12	conserved hypothetical protein
0.25 × MIC	CND03830	1.22557	1.97216e-12	7.36228e-12	conserved hypothetical protein
0.25 × MIC	CNE03590	-1.36256	1.97715e-12	7.37653e-12	hemolysin, putative
0.25 × MIC	CNB03780	-1.48371	1.98431e-12	7.39735e-12	conserved hypothetical protein
0.25 × MIC	CNG02900	-1.28665	1.99397e-12	7.42606e-12	chromatin remodeling-related protein, putative
0.25 × MIC	CNG02490	1.40004	2.04177e-12	7.59957e-12	expressed protein
0.25 × MIC	CNH02580	-1.36862	2.0548e-12	7.64355e-12	phosphoethanolamine N-methyltransferase, putative
0.25 × MIC	CNM00740	-1.32903	2.10997e-12	7.84415e-12	conserved hypothetical protein
0.25 × MIC	CNN00920	-1.14536	2.17421e-12	8.07821e-12	conserved hypothetical protein
0.25 × MIC	CNJ02420	-1.29109	2.18425e-12	8.1107e-12	conserved hypothetical protein
0.25 × MIC	CNF02720	1.40853	2.19879e-12	8.1599e-12	actin lateral binding protein, putative
0.25 × MIC	CNA04580	1.64316	2.24231e-12	8.31649e-12	hypothetical protein
0.25 × MIC	CNK02490	1.99826	2.24781e-12	8.332e-12	expressed protein
0.25 × MIC	CNJ01720	1.47221	2.26266e-12	8.38211e-12	endosome protein, putative
0.25 × MIC	CNA01600	-1.55303	2.27771e-12	8.43288e-12	conserved hypothetical protein
0.25 × MIC	CNE00550	-1.60485	2.32238e-12	8.59323e-12	conserved hypothetical protein
0.25 × MIC	CNB05640	-1.53356	2.3473e-12	8.68033e-12	proline-tRNA ligase, putative
0.25 × MIC	CNB00790	1.55006	2.42164e-12	8.94473e-12	DNA strand annealing, putative
0.25 × MIC	CNL06390	-1.21282	2.51641e-12	9.28389e-12	zuotin, putative
0.25 × MIC	CNE01655	2.07711	2.55478e-12	9.4199e-12	hypothetical protein
0.25 × MIC	CNC00450	1.28635	2.59199e-12	9.55151e-12	hypothetical protein
0.25 × MIC	CNB04060	-1.25313	2.6064e-12	9.599e-12	conserved hypothetical protein
0.25 × MIC	CNK01750	-1.61593	2.9039e-12	1.06821e-11	hypothetical protein
0.25 × MIC	CNL05950	1.77464	2.96603e-12	1.09043e-11	hypothetical protein
0.25 × MIC	CNH02060	-1.02747	3.00466e-12	1.10399e-11	mitochondrial outer membrane protein, putative
0.25 × MIC	CNE00360	-1.17804	3.05737e-12	1.1227e-11	hypothetical protein
0.25 × MIC	CNH00130	-1.43797	3.07683e-12	1.12919e-11	hypothetical protein
0.25 × MIC	CNA03780	-1.86818	3.1968e-12	1.17253e-11	protein monoubiquitination-related protein, putative
0.25 × MIC	CNF01220	1.79799	3.27382e-12	1.19938e-11	hypothetical protein
0.25 × MIC	CNB03490	-1.44748	3.31732e-12	1.21461e-11	conserved hypothetical protein
0.25 × MIC	CNK01880	-1.02706	3.35128e-12	1.22633e-11	conserved hypothetical protein
0.25 × MIC	CNC00300	1.65117	3.51831e-12	1.28671e-11	hypothetical protein
0.25 × MIC	CNJ03155	2.01541	3.54589e-12	1.29604e-11	hypothetical protein
0.25 × MIC	CNE04930	-1.15425	3.59201e-12	1.31214e-11	expressed protein
0.25 × MIC	CNL04050	1.30709	3.65151e-12	1.3331e-11	hypothetical protein
0.25 × MIC	CNL04880	-1.04265	3.79767e-12	1.38485e-11	ornithine-oxo-acid transaminase, putative
0.25 × MIC	CNI03150	1.48856	3.80275e-12	1.3859e-11	expressed protein
0.25 × MIC	CNJ03050	1.43294	4.04898e-12	1.47478e-11	hypothetical protein
0.25 × MIC	CNA06160	1.03192	4.20618e-12	1.53116e-11	conserved hypothetical protein
0.25 × MIC	CNB03770	2.27188	4.25959e-12	1.5497e-11	expressed protein
0.25 × MIC	CND03015	1.12521	4.31381e-12	1.56852e-11	hypothetical protein
0.25 × MIC	CNE01340	1.6061	4.42452e-12	1.60692e-11	hypothetical protein
0.25 × MIC	CNC05910	-1.36752	4.46642e-12	1.6212e-11	hypothetical protein
0.25 × MIC	CNF00190	1.43221	4.55281e-12	1.65161e-11	hypothetical protein
0.25 × MIC	CNL05870	-1.30341	4.60763e-12	1.67053e-11	meiotic recombination-related protein, putative
0.25 × MIC	CNL04645	3.18862	4.62714e-12	1.67664e-11	hypothetical protein
0.25 × MIC	CND03670	-1.55333	4.63403e-12	1.67817e-11	RNA ligase (ATP), putative
0.25 × MIC	CNE00950	1.32407	4.70478e-12	1.70281e-11	cytoplasm protein, putative
0.25 × MIC	CNB04950	-1.1257	4.90179e-12	1.77309e-11	potassium channel, putative
0.25 × MIC	CNG02070	-1.43042	4.92688e-12	1.78012e-11	cytoplasm protein, putative
0.25 × MIC	CND00290	-1.63573	4.94531e-12	1.78576e-11	expressed protein
0.25 × MIC	CNL04340	-1.16835	5.25197e-12	1.89432e-11	conserved hypothetical protein
0.25 × MIC	CNG04090	-1.10628	5.35398e-12	1.93001e-11	conserved hypothetical protein
0.25 × MIC	CNA00940	-1.01923	5.39876e-12	1.94504e-11	expressed protein
0.25 × MIC	CND06030	-1.51398	5.58209e-12	2.00994e-11	conserved hypothetical protein
0.25 × MIC	CNJ02745	1.28858	5.6389e-12	2.02923e-11	hypothetical protein
0.25 × MIC	CNC04720	-1.32703	6.14957e-12	2.21047e-11	hypothetical protein
0.25 × MIC	CNC01630	-1.26254	6.19138e-12	2.22423e-11	60s ribosomal protein l7, mitochondrial precursor, putative
0.25 × MIC	CNC04860	1.09442	6.61603e-12	2.37543e-11	signal peptidase I, putative
0.25 × MIC	CNC00560	2.22255	6.97321e-12	2.50224e-11	hypothetical protein
0.25 × MIC	CND02920	-1.27059	7.63392e-12	2.73777e-11	hypothetical protein
0.25 × MIC	CNJ01250	-1.54985	8.55183e-12	3.05825e-11	conserved hypothetical protein
0.25 × MIC	CNJ00290	-1.88177	9.28129e-12	3.31723e-11	hypothetical protein
0.25 × MIC	CNC03980	-1.15164	9.29009e-12	3.31849e-11	kynureninase, putative
0.25 × MIC	CNE02440	-1.18858	9.99619e-12	3.5586e-11	la ribonucleoprotein, putative
0.25 × MIC	CNA06780	2.71052	1.00101e-11	3.56154e-11	transmembrane receptor, putative
0.25 × MIC	CNG03140	1.04057	1.03999e-11	3.69605e-11	inositol-1(or 4)-monophosphatase, putative
0.25 × MIC	CNK00800	1.68348	1.04721e-11	3.7196e-11	expressed protein
0.25 × MIC	CNG00710	1.11837	1.06981e-11	3.79775e-11	expressed protein
0.25 × MIC	CNF04350	1.64957	1.07155e-11	3.80178e-11	hypothetical protein
0.25 × MIC	CNH02290	-1.67715	1.08751e-11	3.85622e-11	cytoplasm protein, putative
0.25 × MIC	CNJ00620	1.91007	1.10645e-11	3.92118e-11	serine-type endopeptidase, putative
0.25 × MIC	CND00190	-1.32591	1.10747e-11	3.92259e-11	conserved hypothetical protein
0.25 × MIC	CNH00150	-1.29375	1.11194e-11	3.93398e-11	hypothetical protein
0.25 × MIC	CNF04760	-1.06713	1.11746e-11	3.95128e-11	conserved hypothetical protein
0.25 × MIC	CNM00890	1.09446	1.18667e-11	4.19367e-11	inositol/phosphatidylinositol phosphatase, putative
0.25 × MIC	CNL06010	3.34237	1.18928e-11	4.20051e-11	expressed protein
0.25 × MIC	CNK03060	1.23017	1.19231e-11	4.20886e-11	C2H2 zinc finger protein Zas1A, putative
0.25 × MIC	CNC02125	2.05877	1.22184e-11	4.31069e-11	hypothetical protein
0.25 × MIC	CNK01960	-1.00325	1.397e-11	4.9204e-11	conserved hypothetical protein
0.25 × MIC	CND05460	-1.18173	1.40322e-11	4.93954e-11	hypothetical protein
0.25 × MIC	CNE00190	-1.09446	1.41125e-11	4.96503e-11	structural constituent of nuclear pore, putative
0.25 × MIC	CNH02275	3.78056	1.42535e-11	5.01183e-11	hypothetical protein
0.25 × MIC	CNB05620	-1.4969	1.45883e-11	5.12669e-11	3-hydroxyanthranilate 3,4-dioxygenase, putative
0.25 × MIC	CNB00730	-1.88619	1.48813e-11	5.22381e-11	hypothetical protein
0.25 × MIC	CND05820	-1.09227	1.55197e-11	5.44184e-11	conserved hypothetical protein
0.25 × MIC	CNH01620	-1.37605	1.57359e-11	5.51457e-11	imidazoleglycerol-phosphate dehydratase, putative
0.25 × MIC	CNK03280	4.52345	1.63974e-11	5.74002e-11	hypothetical protein
0.25 × MIC	CNF03910	-1.08297	1.66313e-11	5.81866e-11	formin binding protein 3, putative
0.25 × MIC	CNA03480	-1.41193	1.66951e-11	5.83772e-11	conserved hypothetical protein
0.25 × MIC	CNH02430	-1.05558	1.6744e-11	5.84832e-11	conserved hypothetical protein
0.25 × MIC	CNA07010	-1.14848	1.69556e-11	5.91567e-11	60s ribosomal protein l27, putative
0.25 × MIC	CNG03070	-1.84907	1.7079e-11	5.95543e-11	adenylosuccinate lyase, putative
0.25 × MIC	CNE00830	1.3447	1.73203e-11	6.03621e-11	hypothetical protein
0.25 × MIC	CNG03580	1.17928	1.82433e-11	6.35435e-11	conserved hypothetical protein
0.25 × MIC	CNK02990	-1.06238	1.8339e-11	6.38417e-11	protein binding protein, putative
0.25 × MIC	CNA01000	-1.35753	1.86395e-11	6.4852e-11	ribosomal protein, putative
0.25 × MIC	CNA06130	-1.47635	1.88105e-11	6.54105e-11	expressed protein
0.25 × MIC	CNC00690	1.00094	1.96211e-11	6.81164e-11	chaperone regulator, putative
0.25 × MIC	CND03180	3.0681	1.97874e-11	6.86559e-11	hypothetical protein
0.25 × MIC	CNB04500	-1.39261	2.0312e-11	7.03209e-11	hypothetical protein
0.25 × MIC	CNG00690	-1.8072	2.10114e-11	7.27025e-11	trehalase precursor, putative
0.25 × MIC	CNB02365	3.64298	2.11378e-11	7.30996e-11	hypothetical protein
0.25 × MIC	CNC03520	-2.10352	2.12359e-11	7.33985e-11	expressed protein
0.25 × MIC	CNJ01775	2.16863	2.25616e-11	7.78951e-11	hypothetical protein
0.25 × MIC	CNH02600	-1.12224	2.26847e-11	7.8277e-11	conserved hypothetical protein
0.25 × MIC	CNN01670	-1.14338	2.32661e-11	8.01953e-11	hypothetical protein
0.25 × MIC	CND00700	-1.28238	2.5579e-11	8.80713e-11	argininosuccinate synthase, putative
0.25 × MIC	CNB02200	-1.10919	2.68343e-11	9.21551e-11	RAN protein binding protein, putative
0.25 × MIC	CNB02880	-2.359	2.68383e-11	9.21551e-11	endoplasmic reticulum protein, putative
0.25 × MIC	CNE01710	-1.33135	2.78275e-11	9.54996e-11	nucleolar protein family A member 2, putative
0.25 × MIC	CNL04640	3.83998	2.8084e-11	9.63272e-11	expressed protein
0.25 × MIC	CNM00700	-1.15844	2.90125e-11	9.94579e-11	Eukaryotic translation initiation factor 3 subunit 6, putative
0.25 × MIC	CNG00790	-1.07764	2.91173e-11	9.97626e-11	conserved hypothetical protein
0.25 × MIC	CNE02190	-1.27262	3.01389e-11	1.03207e-10	ribosome biogenesis and assembly-related protein, putative
0.25 × MIC	CNB04250	1.8288	3.0726e-11	1.05046e-10	pheromone receptor 1, putative
0.25 × MIC	CNC04120	-1.23249	3.09024e-11	1.05592e-10	conserved hypothetical protein
0.25 × MIC	CND05220	2.10691	3.10849e-11	1.06157e-10	hypothetical protein
0.25 × MIC	CNC01540	-1.34312	3.1656e-11	1.07874e-10	DNA-directed DNA polymerase, putative
0.25 × MIC	CNC04305	-1.21455	3.29633e-11	1.12147e-10	hypothetical protein
0.25 × MIC	CNA01190	2.18375	3.51086e-11	1.19316e-10	conserved hypothetical protein
0.25 × MIC	CNI03590	-1.51746	3.57549e-11	1.21359e-10	phosphoenolpyruvate carboxykinase, putative
0.25 × MIC	CNJ01650	1.56922	3.78168e-11	1.28243e-10	Extracellular elastinolytic metalloproteinase precursor, putative
0.25 × MIC	CNB02270	1.79411	3.86044e-11	1.30843e-10	peroxisome targeting sequence binding protein, putative
0.25 × MIC	CNK01510	1.65125	3.91941e-11	1.3277e-10	expressed protein
0.25 × MIC	CNB04020	-1.82818	3.96859e-11	1.34364e-10	membrane protein, putative
0.25 × MIC	CNA02450	-1.11082	4.23362e-11	1.4326e-10	aspartate-semialdehyde dehydrogenase, putative
0.25 × MIC	CNA08190	1.26213	4.2499e-11	1.43734e-10	conserved hypothetical protein
0.25 × MIC	CNI02030	-2.34611	4.54109e-11	1.53417e-10	aspartate kinase, putative
0.25 × MIC	CNK02930	1.6474	4.61813e-11	1.55936e-10	hypothetical protein
0.25 × MIC	CNA04350	1.02854	4.64073e-11	1.56615e-10	conserved hypothetical protein
0.25 × MIC	CNA00170	-1.00927	4.6438e-11	1.56635e-10	expressed protein
0.25 × MIC	CNC04210	2.51182	4.75947e-11	1.60365e-10	inositol/phosphatidylinositol kinase, putative
0.25 × MIC	CNE04420	1.2624	4.91485e-11	1.65511e-10	expressed protein
0.25 × MIC	CNN02115	-1.79627	5.115e-11	1.71975e-10	hypothetical protein
0.25 × MIC	CNF01050	2.78706	5.15979e-11	1.73389e-10	hypothetical protein
0.25 × MIC	CNC05030	-1.60815	5.25177e-11	1.76385e-10	hypothetical protein
0.25 × MIC	CNK02405	1.31504	5.34834e-11	1.79533e-10	hypothetical protein
0.25 × MIC	CNC03560	1.19109	5.58667e-11	1.87333e-10	hypothetical protein
0.25 × MIC	CNC05070	1.09409	5.67613e-11	1.90232e-10	dynamin GTPase, putative
0.25 × MIC	CNA00990	-1.07882	5.82305e-11	1.95052e-10	RVB1, putative
0.25 × MIC	CNA00680	1.12249	6.0825e-11	2.03526e-10	vacuole protein, putative
0.25 × MIC	CNN02330	2.09719	6.1296e-11	2.04993e-10	hypothetical protein
0.25 × MIC	CNE04695	2.03314	6.19113e-11	2.06831e-10	hypothetical protein
0.25 × MIC	CND00500	1.5104	6.4113e-11	2.13959e-10	conserved hypothetical protein
0.25 × MIC	CNC04290	-1.14467	6.48785e-11	2.16285e-10	conserved hypothetical protein
0.25 × MIC	CNF04630	-1.55074	6.51224e-11	2.16983e-10	expressed protein
0.25 × MIC	CNA00570	-1.25566	6.95382e-11	2.31451e-10	membrane protein, putative
0.25 × MIC	CNE02220	1.47594	7.00743e-11	2.33112e-10	mitochondrion protein, putative
0.25 × MIC	CNI03100	-1.83881	7.01182e-11	2.33135e-10	expressed protein
0.25 × MIC	CNF04900	-1.47826	7.22997e-11	2.40134e-10	conserved hypothetical protein
0.25 × MIC	CNA00930	-1.09986	7.26838e-11	2.41155e-10	pelota, putative
0.25 × MIC	CNK02730	2.45936	7.35609e-11	2.43937e-10	sugar transporter, putative
0.25 × MIC	CNE00320	1.27123	7.58476e-11	2.50991e-10	expressed protein
0.25 × MIC	CNF01150	-1.22403	7.7973e-11	2.57889e-10	expressed protein
0.25 × MIC	CNB05150	-1.15226	7.96624e-11	2.63338e-10	alpha glucosidase, putative
0.25 × MIC	CNF02393	2.70087	8.16033e-11	2.69612e-10	hypothetical protein
0.25 × MIC	CNE02650	1.15262	8.41706e-11	2.77803e-10	hypothetical protein
0.25 × MIC	CNA07250	-1.42047	8.79922e-11	2.90264e-10	capsular associated protein, putative
0.25 × MIC	CNN00540	-1.68956	8.80386e-11	2.90264e-10	conserved hypothetical protein
0.25 × MIC	CNJ03179	1.17591	8.89691e-11	2.93025e-10	hypothetical protein
0.25 × MIC	CNF00610	1.69206	8.93146e-11	2.9401e-10	alpha-glucosidase, putative
0.25 × MIC	CNA05750	-1.25763	9.03982e-11	2.97421e-10	expressed protein
0.25 × MIC	CND06040	1.78907	9.13849e-11	3.0051e-10	hypothetical protein
0.25 × MIC	CNE00200	-1.59338	1.00072e-10	3.2839e-10	transferase, putative
0.25 × MIC	CNC05480	-1.07826	1.01933e-10	3.34325e-10	X15341 cytochrome C oxidase subunit, putative
0.25 × MIC	CNC03120	-1.48352	1.02163e-10	3.34903e-10	transmembrane protein, putative
0.25 × MIC	CNB04160	-1.23108	1.03026e-10	3.37556e-10	conserved hypothetical protein
0.25 × MIC	CNA06180	-1.11915	1.05345e-10	3.44974e-10	GTPase, putative
0.25 × MIC	CNH00540	-1.7851	1.07445e-10	3.51668e-10	galactose transporter, putative
0.25 × MIC	CNA05840	1.53613	1.0797e-10	3.53204e-10	glycosyl hydrolase, putative
0.25 × MIC	CNF03950	-1.01909	1.08483e-10	3.54697e-10	myo-inositol oxygenase
0.25 × MIC	CNA06600	-1.68697	1.09587e-10	3.58121e-10	expressed protein
0.25 × MIC	CNA00660	1.22174	1.1256e-10	3.67645e-10	A/G-specific adenine DNA glycosylase, putative
0.25 × MIC	CNE03520	-1.22958	1.13093e-10	3.69196e-10	nucleus protein, putative
0.25 × MIC	CND05090	-1.08439	1.13547e-10	3.70485e-10	conserved hypothetical protein
0.25 × MIC	CNC02200	-1.05099	1.1525e-10	3.75651e-10	hypothetical protein
0.25 × MIC	CNF02190	-1.11957	1.17606e-10	3.83134e-10	hypothetical protein
0.25 × MIC	CNE01760	1.26813	1.18443e-10	3.85659e-10	expressed protein
0.25 × MIC	CNF02600	2.52667	1.20609e-10	3.92502e-10	hypothetical protein
0.25 × MIC	CNG01400	-2.19378	1.23307e-10	4.00874e-10	conserved hypothetical protein
0.25 × MIC	CNG01310	-1.06716	1.2471e-10	4.05228e-10	arginine-tRNA ligase, putative
0.25 × MIC	CNE01575	3.08289	1.26718e-10	4.1154e-10	hypothetical protein
0.25 × MIC	CND04630	-2.26064	1.27086e-10	4.12523e-10	conserved hypothetical protein
0.25 × MIC	CNE03360	-1.38988	1.29568e-10	4.20361e-10	nuclease, putative
0.25 × MIC	CNC05620	-1.24736	1.31783e-10	4.27108e-10	conserved hypothetical protein
0.25 × MIC	CNF00220	2.43005	1.32117e-10	4.27969e-10	expressed protein
0.25 × MIC	CNL05510	-1.42768	1.32745e-10	4.29781e-10	expressed protein
0.25 × MIC	CNF00100	-1.81683	1.35047e-10	4.3701e-10	3' tRNA processing endoribonuclease, putative
0.25 × MIC	CNN00500	-1.31997	1.38193e-10	4.46963e-10	conserved hypothetical protein
0.25 × MIC	CNL05190	1.5562	1.40525e-10	4.54038e-10	SWI/SNF related, matrix associated, actin dependent regulator of chromatin, subfamily a, member 3, putative
0.25 × MIC	CNG01600	-1.60265	1.45339e-10	4.69349e-10	GDP-mannose transporter, putative
0.25 × MIC	CNF02260	-1.61335	1.46926e-10	4.74231e-10	kinesin, putative
0.25 × MIC	CNG01920	1.13387	1.50922e-10	4.8663e-10	AP005220 putative acyl-CoA thiolesterase
0.25 × MIC	CNJ02590	1.12562	1.64366e-10	5.29437e-10	MFS transporter, putative
0.25 × MIC	CNI02680	1.4201	1.66425e-10	5.35794e-10	expressed protein
0.25 × MIC	CNC01110	-1.17544	1.72415e-10	5.54511e-10	conserved hypothetical protein
0.25 × MIC	CNL06500	1.49195	1.72962e-10	5.55986e-10	conserved hypothetical protein
0.25 × MIC	CNB03860	-1.50737	1.83567e-10	5.89176e-10	phosphoadenylyl-sulfate reductase (thioredoxin), putative
0.25 × MIC	CNA06900	-1.29585	1.83777e-10	5.89546e-10	conserved hypothetical protein
0.25 × MIC	CNG03400	-2.21693	1.95406e-10	6.26216e-10	hypothetical protein
0.25 × MIC	CNF04005	3.95988	1.99642e-10	6.39465e-10	hypothetical protein
0.25 × MIC	CNM02560	-1.187	2.17612e-10	6.95959e-10	expressed protein
0.25 × MIC	CNB01190	2.47595	2.19602e-10	7.01968e-10	expressed protein
0.25 × MIC	CNA00040	-1.04451	2.27164e-10	7.25771e-10	calcium-binding protein, putative
0.25 × MIC	CNK02680	-1.10837	2.28732e-10	7.30411e-10	cytoplasm protein, putative
0.25 × MIC	CNB02780	4.0839	2.44489e-10	7.79935e-10	hypothetical protein
0.25 × MIC	CNA07470	1.26351	2.51896e-10	8.03157e-10	MAP kinase kinase, putative
0.25 × MIC	CND05520	1.74687	2.62635e-10	8.36552e-10	transcription factor, putative
0.25 × MIC	CND06200	2.35573	2.66527e-10	8.4852e-10	phosphatidyl-N-methylethanolamine N-methyltransferase, putative
0.25 × MIC	CNI00310	1.89735	2.73259e-10	8.69072e-10	conserved hypothetical protein
0.25 × MIC	CNH03670	4.5377	2.7719e-10	8.81128e-10	expressed protein
0.25 × MIC	CNA05320	1.13682	2.81287e-10	8.92799e-10	meiotic recombination-related protein, putative
0.25 × MIC	CNL04870	-1.16062	2.87494e-10	9.1158e-10	calcium-transporting ATPase, putative
0.25 × MIC	CNF01040	3.29433	2.88583e-10	9.14573e-10	endopeptidase, putative
0.25 × MIC	CNH01400	-1.31153	3.12865e-10	9.89535e-10	hexokinase, putative
0.25 × MIC	CNC04690	1.85927	3.16183e-10	9.99525e-10	aminotransferase, putative
0.25 × MIC	CNK00940	-1.24888	3.16983e-10	1.00155e-09	hexaprenyldihydroxybenzoate methyltransferase, putative
0.25 × MIC	CNB00230	1.99211	3.26833e-10	1.03216e-09	expressed protein
0.25 × MIC	CNI03050	1.08928	3.45889e-10	1.09179e-09	hypothetical protein
0.25 × MIC	CNN01320	-1.02708	3.60047e-10	1.13591e-09	hypothetical protein
0.25 × MIC	CNA01150	-1.31476	3.63821e-10	1.14724e-09	conserved hypothetical protein
0.25 × MIC	CND01330	-1.42509	3.749e-10	1.18158e-09	conserved hypothetical protein
0.25 × MIC	CNF01900	1.0132	3.81673e-10	1.20233e-09	hypothetical protein
0.25 × MIC	CNA07265	1.1078	4.03585e-10	1.27072e-09	hypothetical protein
0.25 × MIC	CNE04490	-1.0464	4.06673e-10	1.2798e-09	conserved hypothetical protein
0.25 × MIC	CNN01920	-1.33745	4.12315e-10	1.29691e-09	hypothetical protein
0.25 × MIC	CND00560	1.91004	4.2577e-10	1.33722e-09	hypothetical protein
0.25 × MIC	CNC04310	-1.28294	4.27827e-10	1.34301e-09	glycerol-3-phosphate dehydrogenase, putative
0.25 × MIC	CNB02860	-1.124	4.31673e-10	1.35441e-09	hypothetical protein
0.25 × MIC	CND06170	3.41114	4.38965e-10	1.37592e-09	oxidoreductase, putative
0.25 × MIC	CNK01610	-1.61956	4.90254e-10	1.53286e-09	hypothetical protein
0.25 × MIC	CNJ01180	-1.17569	4.93773e-10	1.5431e-09	stearoyl-CoA 9-desaturase, putative
0.25 × MIC	CNH01820	-1.11524	5.07979e-10	1.58671e-09	conserved hypothetical protein
0.25 × MIC	CNG04180	-1.48428	5.09256e-10	1.58912e-09	nuclear condensin complex protein, putative
0.25 × MIC	CNA06980	-1.49037	5.15633e-10	1.60822e-09	helicase, putative
0.25 × MIC	CNE00770	1.00044	5.17151e-10	1.61216e-09	plasma membrane protein, putative
0.25 × MIC	CNF04130	2.14303	5.40281e-10	1.6826e-09	DNA polymerase alpha catalytic subunit, putative
0.25 × MIC	CND00170	-1.37387	5.47218e-10	1.70336e-09	hypothetical protein
0.25 × MIC	CNG02370	-1.39651	5.48041e-10	1.70508e-09	tRNA (guanine-N7-)-methyltransferase, putative
0.25 × MIC	CNL04780	-1.57653	5.67927e-10	1.7652e-09	carbonic anhydrase protein, putative
0.25 × MIC	CNN02130	-1.0354	5.69701e-10	1.76984e-09	adenosine kinase, putative
0.25 × MIC	CNA01920	-1.02331	5.81537e-10	1.80483e-09	cactin, putative
0.25 × MIC	CNI01740	-1.10704	5.89315e-10	1.82807e-09	trans-hexaprenyltranstransferase, putative
0.25 × MIC	CND00390	3.31188	5.96509e-10	1.84947e-09	multidrug efflux pump, putative
0.25 × MIC	CNL06740	-1.02281	6.22128e-10	1.92795e-09	uroporphyrin-III C-methyltransferase, putative
0.25 × MIC	CND03770	2.22089	6.23902e-10	1.9325e-09	hypothetical protein
0.25 × MIC	CNA05740	1.28218	6.25602e-10	1.93681e-09	conserved hypothetical protein
0.25 × MIC	CND02650	-1.54152	6.5212e-10	2.01693e-09	conserved hypothetical protein
0.25 × MIC	CNE01330	-1.18287	6.58249e-10	2.03488e-09	expressed protein
0.25 × MIC	CNL04060	-1.1387	6.66664e-10	2.05988e-09	expressed protein
0.25 × MIC	CNF00890	-1.14435	6.82991e-10	2.1062e-09	importin beta-4 subunit, putative
0.25 × MIC	CNC02640	1.07454	6.89811e-10	2.12618e-09	cytoplasm protein, putative
0.25 × MIC	CNC07050	-1.17803	7.03652e-10	2.16779e-09	hypothetical protein
0.25 × MIC	CNE00720	-1.32256	7.12487e-10	2.19393e-09	conserved hypothetical protein
0.25 × MIC	CNC06790	-1.22923	7.36986e-10	2.26826e-09	conserved hypothetical protein
0.25 × MIC	CNE04055	4.57198	7.52965e-10	2.31517e-09	hypothetical protein
0.25 × MIC	CNE03390	1.17821	7.55173e-10	2.32083e-09	hypothetical protein
0.25 × MIC	CND01990	1.28793	7.72124e-10	2.37177e-09	vacuole protein, putative
0.25 × MIC	CND01950	1.42415	7.76925e-10	2.38535e-09	expressed protein
0.25 × MIC	CND03200	-1.12167	8.16331e-10	2.50389e-09	expressed protein
0.25 × MIC	CND02470	-1.93049	8.23695e-10	2.52525e-09	conserved hypothetical protein
0.25 × MIC	CNF01480	1.41306	8.27872e-10	2.53682e-09	Brt1, putative
0.25 × MIC	CNA04240	-1.06328	8.72558e-10	2.67115e-09	IMP dehydrogenase, putative
0.25 × MIC	CNE02600	3.81927	8.84634e-10	2.70548e-09	hypothetical protein
0.25 × MIC	CNL06670	-1.06512	8.95684e-10	2.73795e-09	Tubulin beta chain, putative
0.25 × MIC	CNN00755	-1.80396	9.04402e-10	2.76326e-09	hypothetical protein
0.25 × MIC	CNB01030	-1.78995	9.12593e-10	2.78693e-09	multidrug resistance protein 1, putative
0.25 × MIC	CNC06900	1.14306	9.26519e-10	2.82808e-09	expressed protein
0.25 × MIC	CNE00220	4.27523	9.28977e-10	2.83295e-09	hypothetical protein
0.25 × MIC	CNB01560	-1.21014	9.34113e-10	2.84712e-09	tubulin binding protein, putative
0.25 × MIC	CNB04270	-1.58483	9.37707e-10	2.85669e-09	conserved hypothetical protein
0.25 × MIC	CNL05300	3.77354	9.4601e-10	2.88059e-09	hypothetical protein
0.25 × MIC	CNA02570	-1.33633	9.65247e-10	2.93491e-09	acetolactate synthase, putative
0.25 × MIC	CNK01620	1.14874	9.65911e-10	2.93551e-09	conserved hypothetical protein
0.25 × MIC	CNL05090	1.02688	9.69603e-10	2.94531e-09	expressed protein
0.25 × MIC	CNB00020	-1.50922	9.77449e-10	2.96771e-09	expressed protein
0.25 × MIC	CNG00120	-1.48728	1.01301e-09	3.07418e-09	hypothetical protein
0.25 × MIC	CNF02100	-1.01457	1.026e-09	3.11213e-09	regulation of carbohydrate metabolism-related protein, putative
0.25 × MIC	CNG00600	-3.52326	1.03151e-09	3.12732e-09	mannitol-1-phosphate dehydrogenase, putative
0.25 × MIC	CNI02620	-1.88671	1.06919e-09	3.24e-09	mitochondrial import inner membrane translocase subunit tim17, putative
0.25 × MIC	CNA02940	-1.01674	1.13216e-09	3.42421e-09	3-hydroxyisobutyryl-CoA hydrolase, putative
0.25 × MIC	CNM00140	-1.28426	1.13888e-09	3.44289e-09	hypothetical protein
0.25 × MIC	CNK00890	1.39464	1.13958e-09	3.44336e-09	early growth response protein 1 (egr-1), putative
0.25 × MIC	CNL05500	-1.20318	1.14166e-09	3.44798e-09	sulfite reductase, putative
0.25 × MIC	CNC04620	1.11876	1.14464e-09	3.45532e-09	endoplasmic reticulum protein, putative
0.25 × MIC	CNA03290	1.63902	1.1459e-09	3.45746e-09	hypothetical protein
0.25 × MIC	CNJ01570	-2.22199	1.15943e-09	3.49664e-09	hypothetical protein
0.25 × MIC	CND04470	1.11739	1.19602e-09	3.60179e-09	expressed protein
0.25 × MIC	CNF01890	-1.23168	1.27139e-09	3.82327e-09	conserved hypothetical protein
0.25 × MIC	CNG04030	1.25974	1.362e-09	4.08794e-09	conserved hypothetical protein
0.25 × MIC	CNA07650	-1.59547	1.51701e-09	4.55104e-09	NADH dehydrogenase, putative
0.25 × MIC	CND03840	-1.12405	1.54307e-09	4.62261e-09	vacuole fusion, non-autophagic-related protein, putative
0.25 × MIC	CNJ03250	-1.16614	1.54397e-09	4.62309e-09	MMS2, putative
0.25 × MIC	CNG03170	2.65219	1.57247e-09	4.70397e-09	expressed protein
0.25 × MIC	CNB02005	4.44241	1.60032e-09	4.78045e-09	hypothetical protein
0.25 × MIC	CNM02430	-2.38314	1.65439e-09	4.93495e-09	conserved hypothetical protein
0.25 × MIC	CNG03540	-1.16641	1.65751e-09	4.9419e-09	integral to membrane protein, putative
0.25 × MIC	CNC01470	-1.18116	1.67633e-09	4.99567e-09	GTP-binding protein, putative
0.25 × MIC	CNC03900	-1.19127	1.67887e-09	5.00084e-09	cytochrome c oxidase biogenesis-related protein, putative
0.25 × MIC	CNC03125	1.41921	1.68879e-09	5.02802e-09	hypothetical protein
0.25 × MIC	CNE04830	-1.80796	1.71078e-09	5.0911e-09	conserved hypothetical protein
0.25 × MIC	CNC01810	1.33244	1.72413e-09	5.12595e-09	hypothetical protein
0.25 × MIC	CNH00700	-1.28202	1.77302e-09	5.26636e-09	hypothetical protein
0.25 × MIC	CND01210	-1.17364	1.87159e-09	5.54864e-09	ubiquinone metabolism-related protein, putative
0.25 × MIC	CNA07295	3.14188	1.92567e-09	5.70359e-09	hypothetical protein
0.25 × MIC	CNB00050	-1.06102	1.96068e-09	5.80186e-09	conserved hypothetical protein
0.25 × MIC	CNM00170	1.68421	2.0282e-09	5.99318e-09	asparaginase, putative
0.25 × MIC	CND05053	1.40471	2.03563e-09	6.01231e-09	hypothetical protein
0.25 × MIC	CNG02660	-1.14718	2.04437e-09	6.03531e-09	hypothetical protein
0.25 × MIC	CNG01890	-1.24274	2.08766e-09	6.15733e-09	NAD+ diphosphatase, putative
0.25 × MIC	CNE01220	1.10309	2.09661e-09	6.18083e-09	conserved hypothetical protein
0.25 × MIC	CNJ03170	1.40932	2.13348e-09	6.28657e-09	expressed protein
0.25 × MIC	CNG03635	1.19046	2.19833e-09	6.47463e-09	hypothetical protein
0.25 × MIC	CNG00390	-1.00605	2.21262e-09	6.51368e-09	conserved hypothetical protein
0.25 × MIC	CND03380	1.51378	2.24116e-09	6.58843e-09	alpha-1,6-mannosyltransferase, putative
0.25 × MIC	CNM00070	1.29947	2.24738e-09	6.60364e-09	Rho GTPase, putative
0.25 × MIC	CNB01000	2.52321	2.28122e-09	6.69995e-09	hypothetical protein
0.25 × MIC	CNE05020	-1.54415	2.33417e-09	6.84588e-09	hypothetical protein
0.25 × MIC	CNL04885	1.797	2.36132e-09	6.92229e-09	hypothetical protein
0.25 × MIC	CNF00080	-1.14242	2.4767e-09	7.25377e-09	membrane protein, putative
0.25 × MIC	CNA03220	1.31952	2.48415e-09	7.2722e-09	expressed protein
0.25 × MIC	CNA03550	1.2881	2.50992e-09	7.34081e-09	expressed protein
0.25 × MIC	CNG03890	1.22901	2.61719e-09	7.64577e-09	expressed protein
0.25 × MIC	CNB05110	-1.27038	2.68932e-09	7.84728e-09	RNA binding protein, putative
0.25 × MIC	CNE02640	-1.06242	2.73836e-09	7.98667e-09	glucan 1,4-alpha-glucosidase, putative
0.25 × MIC	CNB03310	3.94711	2.77001e-09	8.0715e-09	hypothetical protein
0.25 × MIC	CNB02540	1.38896	2.78559e-09	8.11314e-09	cytochrome-b5 reductase, putative
0.25 × MIC	CNB02100	1.48246	3.0202e-09	8.77616e-09	expressed protein
0.25 × MIC	CNB03750	-1.17361	3.19318e-09	9.2617e-09	expressed protein
0.25 × MIC	CNF04890	-1.01379	3.21642e-09	9.32479e-09	conserved hypothetical protein
0.25 × MIC	CNA07915	1.71915	3.22133e-09	9.33472e-09	hypothetical protein
0.25 × MIC	CNK03400	-2.16246	3.26603e-09	9.45991e-09	hypothetical protein
0.25 × MIC	CNC04850	-1.06341	3.35298e-09	9.69836e-09	conserved hypothetical protein
0.25 × MIC	CNM00680	-1.16455	3.51679e-09	1.01629e-08	cytoplasm protein, putative
0.25 × MIC	CNJ02150	-1.31453	3.55982e-09	1.02777e-08	conserved hypothetical protein
0.25 × MIC	CNC00220	-1.34797	3.68234e-09	1.06266e-08	CTP synthase, putative
0.25 × MIC	CNE00540	-1.9091	3.85164e-09	1.11101e-08	expressed protein
0.25 × MIC	CNL03940	-1.43657	3.85831e-09	1.11242e-08	hypothetical protein
0.25 × MIC	CNC07080	-1.24821	3.8625e-09	1.11312e-08	hypothetical protein
0.25 × MIC	CNH00330	-1.01869	3.89082e-09	1.12077e-08	conserved hypothetical protein
0.25 × MIC	CNG02820	-1.00846	3.98084e-09	1.14618e-08	protein phosphatase regulator, putative
0.25 × MIC	CNA02650	-1.39603	4.07497e-09	1.1722e-08	methionyl aminopeptidase, putative
0.25 × MIC	CNK03260	2.08189	4.29737e-09	1.23505e-08	conserved hypothetical protein
0.25 × MIC	CNN01070	1.05954	4.32304e-09	1.24186e-08	conserved hypothetical protein
0.25 × MIC	CNF00510	2.65508	4.34449e-09	1.24745e-08	conserved hypothetical protein
0.25 × MIC	CNH00280	-1.29881	4.5946e-09	1.31507e-08	ATP dependent RNA helicase, putative
0.25 × MIC	CNA00750	1.41199	4.72798e-09	1.35263e-08	histone binding protein, putative
0.25 × MIC	CNF03410	-1.37876	4.94201e-09	1.41258e-08	anthranilate synthase, putative
0.25 × MIC	CNC02510	1.22767	5.28804e-09	1.51011e-08	beta-glucosidase, putative
0.25 × MIC	CNC00480	-1.54024	5.42164e-09	1.54757e-08	conserved hypothetical protein
0.25 × MIC	CND00280	1.3167	5.56843e-09	1.58731e-08	hypothetical protein
0.25 × MIC	CNF03400	-1.19692	5.96009e-09	1.69741e-08	COP9 complex subunit 6, putative
0.25 × MIC	CNF04700	-1.28613	6.13118e-09	1.74535e-08	hypothetical protein
0.25 × MIC	CNG01540	1.6025	6.21457e-09	1.76829e-08	hexose transport-related protein, putative
0.25 × MIC	CNG01000	-1.64636	6.65897e-09	1.89388e-08	hypothetical protein
0.25 × MIC	CNL06620	-1.18837	6.82143e-09	1.93746e-08	expressed protein
0.25 × MIC	CNN01050	-1.56571	7.43382e-09	2.10474e-08	nucleolus protein, putative
0.25 × MIC	CNC06880	-1.26782	8.00413e-09	2.26418e-08	expressed protein
0.25 × MIC	CNG02440	-1.38915	8.26363e-09	2.33549e-08	ribose-phosphate diphosphokinase, putative
0.25 × MIC	CNE02740	-1.9093	8.30029e-09	2.3448e-08	conserved hypothetical protein
0.25 × MIC	CNE01300	-1.15198	8.5754e-09	2.41709e-08	conserved hypothetical protein
0.25 × MIC	CNJ02935	1.96192	8.9081e-09	2.50974e-08	hypothetical protein
0.25 × MIC	CNA00980	-1.13933	8.95961e-09	2.52199e-08	hypothetical protein
0.25 × MIC	CNJ01820	1.21203	9.21931e-09	2.59278e-08	expressed protein
0.25 × MIC	CNK00060	-2.3105	9.42312e-09	2.64537e-08	beta-fructofuranosidase, putative
0.25 × MIC	CNL05220	2.32398	9.56836e-09	2.68494e-08	hypothetical protein
0.25 × MIC	CNA08050	1.77193	9.59629e-09	2.69158e-08	glycerone kinase, putative
0.25 × MIC	CNN00030	1.75532	9.61998e-09	2.69702e-08	hypothetical protein
0.25 × MIC	CNF01180	-1.68585	9.66085e-09	2.70727e-08	expressed protein
0.25 × MIC	CND01920	1.54694	9.66931e-09	2.70844e-08	conserved hypothetical protein
0.25 × MIC	CNC04480	3.11018	9.69669e-09	2.7149e-08	endopeptidase, putative
0.25 × MIC	CNJ02480	-1.24742	1.01707e-08	2.84636e-08	deoxyhypusine synthase, putative
0.25 × MIC	CNH00420	1.49306	1.02774e-08	2.87493e-08	sister chromatid cohesion-related protein, putative
0.25 × MIC	CNG03875	2.90676	1.04959e-08	2.93475e-08	hypothetical protein
0.25 × MIC	CNC01090	-1.09522	1.05465e-08	2.9476e-08	hypothetical protein
0.25 × MIC	CNC02750	1.90266	1.07458e-08	3.00062e-08	conserved hypothetical protein
0.25 × MIC	CNC01420	-1.01901	1.08443e-08	3.02545e-08	conserved hypothetical protein
0.25 × MIC	CNG00750	-1.303	1.1466e-08	3.19324e-08	64 kDa mitochondrial NADH dehydrogenase, putative
0.25 × MIC	CNB05673	1.09838	1.1486e-08	3.19739e-08	hypothetical protein
0.25 × MIC	CND00770	7.14626	1.1535e-08	3.2096e-08	expressed protein
0.25 × MIC	CNC04570	1.09843	1.16783e-08	3.24805e-08	conserved hypothetical protein
[truncated: 3,732 more rows]

## Sheet: Supplementary Table 6
Supplementary Table 6 Number of significant differentially expressed genes in C. neoformans in response to Sparamosin26-54 treatment.
Gene expression	Number of significant differentially expressed genes
Overlap-up	1330
Overlap-down	1023

## Sheet: Supplementary Table 7
Supplementary Table 7 List of significant differentially expressed genes from C. neoformans treated with Sparamosin26-54.
Gene expression	ID	Cn_6vsCn_0_log2FoldChange	Cn_6vsCn_0_pvalue	Cn_6vsCn_0_padj	Cn_12vsCn_0_log2FoldChange	Cn_12vsCn_0_pvalue	Cn_12vsCn_0_padj	gene_description
Overlap-up	CNG03500	4.35122	0	0	4.51021	1.05452e-219	6.65193e-217	hypothetical protein
Overlap-up	CNA05300	4.633	0	0	4.69636	2.70367e-229	2.13184e-226	chitin synthase 6, putative
Overlap-up	CNN00660	5.59401	0	0	6.02342	5.10532e-300	3.22044e-296	glucan 1,3 beta-glucosidase protein putative
Overlap-up	CNA07540	5.20676	1.54355e-259	2.42877e-256	5.19196	2.02806e-276	6.39651e-273	88 kDa immunoreactive mannoprotein MP88, putative
Overlap-up	CNA01280	4.33831	7.37303e-250	9.28117e-247	3.74372	5.36398e-177	2.41686e-174	conserved expressed protein
Overlap-up	CNA07730	3.78896	3.25093e-243	3.41023e-240	3.29999	2.07529e-158	4.67534e-156	multidrug resistance protein 1, putative
Overlap-up	CNB03470	4.31057	1.85054e-239	1.6639e-236	4.63475	2.97254e-268	6.25027e-265	hypothetical protein
Overlap-up	CNE03810	7.06854	4.75933e-230	3.7444e-227	7.36268	7.90913e-233	7.12726e-230	expressed protein
Overlap-up	CNA06690	3.82739	4.55872e-228	3.18807e-225	3.93377	1.05239e-170	3.49394e-168	hypothetical protein
Overlap-up	CNC06420	5.58513	6.30401e-215	3.96774e-212	6.32652	2.19537e-174	9.23228e-172	conserved hypothetical protein
Overlap-up	CNJ01830	4.35458	6.7488e-212	3.86154e-209	4.84714	6.895e-263	8.69873e-260	expressed protein
Overlap-up	CND03510	4.86528	9.64027e-212	5.05632e-209	5.05834	3.21381e-172	1.19251e-169	calcium-transporting ATPase, putative
Overlap-up	CNJ00720	4.69635	1.35317e-207	6.55142e-205	4.66655	1.62536e-145	2.77101e-143	hypothetical protein
Overlap-up	CNJ03160	5.63048	2.85928e-197	1.28545e-194	5.80031	2.29518e-179	1.11369e-176	conserved hypothetical protein
Overlap-up	CNM00180	7.5175	6.60988e-194	2.77351e-191	8.05966	6.61573e-208	3.79382e-205	cyclohydrolase, putative
Overlap-up	CNC03380	2.99597	1.19117e-192	4.68578e-190	3.16281	2.78348e-136	3.65796e-134	expressed protein
Overlap-up	CNA06420	2.98661	6.66505e-179	2.46764e-176	3.34988	5.52268e-147	9.95345e-145	expressed protein
Overlap-up	CNG01710	3.57765	3.89375e-175	1.36152e-172	4.43408	4.25663e-202	2.23757e-199	hypothetical protein
Overlap-up	CNF00585	5.76039	2.86102e-173	9.47749e-171	5.75437	2.1864e-157	4.75579e-155	hypothetical protein
Overlap-up	CNB03440	4.7922	3.90266e-172	1.22817e-169	5.29528	5.00002e-170	1.57701e-167	conserved hypothetical protein
Overlap-up	CNA06700	3.9028	6.62223e-171	1.98478e-168	4.09874	3.38822e-139	4.74954e-137	conserved hypothetical protein
Overlap-up	CNF01610	3.80495	2.3137e-168	6.61927e-166	3.88711	3.6775e-129	3.86628e-127	chitin synthase-related
Overlap-up	CNA07550	4.21252	1.08453e-167	2.96783e-165	4.31995	6.90756e-142	1.08932e-139	regulation of transcription from Pol II promoter-related protein, putative
Overlap-up	CNN02250	4.29596	7.61527e-165	1.9971e-162	4.39746	5.98792e-135	7.55436e-133	arginine metabolism transcriptional control protein, putative
Overlap-up	CNA02370	5.02451	9.73203e-161	2.45013e-158	5.20785	7.77514e-111	5.70298e-109	saccharopine dehydrogenase (NADP+, L-glutamate-forming), putative
Overlap-up	CNA04560	4.87368	7.70402e-160	1.86497e-157	3.57813	1.24102e-62	2.7662e-61	hypothetical protein
Overlap-up	CNB02770	4.28062	1.05003e-159	2.44773e-157	4.3026	3.71438e-114	2.92879e-112	expressed protein
Overlap-up	CNL05850	5.15906	3.42036e-159	7.68849e-157	5.40707	8.09624e-137	1.08662e-134	hypothetical protein
Overlap-up	CNN02240	6.64621	3.89344e-159	8.4501e-157	6.88419	2.32589e-156	4.73282e-154	phospholipid metabolism-related protein, putative
Overlap-up	CNN02260	2.80141	1.39663e-156	2.93012e-154	3.02036	4.1351e-92	2.03783e-90	1,3-beta-glucanosyltransferase, putative
Overlap-up	CNL03990	4.62625	4.66231e-155	9.46599e-153	4.66835	4.54956e-144	7.40011e-142	stomatin-like protein, putative
Overlap-up	CNK03430	4.91383	1.00701e-154	1.98066e-152	5.01343	5.14423e-119	4.63568e-117	nucleus protein, putative
Overlap-up	CNE04230	3.34342	6.98895e-154	1.33298e-151	3.75091	4.32536e-126	4.19759e-124	hypothetical protein
Overlap-up	CNE00870	3.30141	7.2736e-154	1.34647e-151	3.8835	3.80207e-164	1.04276e-161	endoplasmic reticulum protein, putative
Overlap-up	CNC00380	4.15104	1.01167e-151	1.81926e-149	4.51825	2.8228e-154	5.39583e-152	expressed protein
Overlap-up	CNM00270	3.39118	1.12582e-146	1.9683e-144	3.59874	7.76533e-173	3.06148e-170	expressed protein
Overlap-up	CNJ02600	4.37677	7.50744e-144	1.27708e-141	4.53078	2.49764e-113	1.87561e-111	dihydrodipicolinate synthase DapA, putative
Overlap-up	CNH02920	5.54593	2.4816e-141	4.11031e-139	5.42507	4.57521e-144	7.40011e-142	conserved hypothetical protein
Overlap-up	CNN00130	4.1024	1.46171e-140	2.35897e-138	4.47924	1.21019e-130	1.33928e-128	hypothetical protein
Overlap-up	CNH01950	4.89571	2.55883e-139	4.02631e-137	4.72576	3.64437e-119	3.3317e-117	hypothetical protein
Overlap-up	CNJ01660	3.74538	4.41765e-139	6.78162e-137	3.78603	2.30248e-108	1.5787e-106	expressed protein
Overlap-up	CNA07070	4.9724	8.6152e-138	1.29105e-135	5.46226	1.276e-155	2.51532e-153	dityrosine transporter, putative
Overlap-up	CNH03310	3.75649	4.01117e-137	5.87123e-135	3.88639	1.20907e-129	1.31497e-127	hypothetical protein
Overlap-up	CNH02910	3.87299	4.74884e-137	6.793e-135	3.85246	4.37528e-159	1.02219e-156	malate synthase, putative
Overlap-up	CNF01590	3.76344	1.88025e-135	2.62984e-133	3.84257	3.82876e-93	1.93214e-91	aromatic-amino-acid transaminase, putative
Overlap-up	CNE02850	3.25177	3.37672e-135	4.62023e-133	3.48798	1.76437e-161	4.45186e-159	expressed protein
Overlap-up	CNL04400	2.44457	4.72451e-134	6.32683e-132	2.6598	3.40716e-88	1.56879e-86	expressed protein
Overlap-up	CNC02100	4.23756	5.7719e-134	7.5684e-132	4.83542	1.39054e-167	4.17693e-165	integral to membrane protein, putative
Overlap-up	CNG02620	4.21894	1.26877e-131	1.62972e-129	4.55687	1.21774e-141	1.87353e-139	Rho GDP-dissociation inhibitor 1, putative
Overlap-up	CNN00300	4.62187	3.95119e-125	4.97376e-123	5.00928	5.9802e-111	4.43801e-109	conserved hypothetical protein
Overlap-up	CNB05660	6.57161	1.20381e-124	1.48564e-122	6.10071	1.6888e-73	5.43519e-72	oxidoreductase, putative
Overlap-up	CNA06270	4.44932	4.29251e-124	5.19559e-122	5.03322	5.10941e-140	7.32503e-138	hypothetical protein
Overlap-up	CNL06680	4.26753	2.40087e-121	2.79835e-119	4.40489	3.80036e-117	3.32954e-115	conserved hypothetical protein
Overlap-up	CNA06310	4.47354	2.26427e-120	2.59115e-118	5.16851	1.00485e-146	1.76072e-144	ATP-binding cassette (ABC) transporter, putative
Overlap-up	CNB03390	2.92147	4.12156e-120	4.63234e-118	2.78251	5.07046e-78	1.85956e-76	nucleus protein, putative
Overlap-up	CNG03655	4.62724	3.80133e-119	4.19746e-117	4.67322	1.65617e-131	1.93465e-129	hypothetical protein
Overlap-up	CNA06880	4.60941	4.65797e-118	5.0547e-116	5.03934	1.67419e-132	1.9926e-130	uracil DNA N-glycosylase, putative
Overlap-up	CNN00410	3.5855	1.1589e-117	1.23629e-115	3.8743	8.30609e-101	4.98998e-99	cytoplasm protein, putative
Overlap-up	CNL04240	4.09571	9.41792e-117	9.8794e-115	4.14916	2.28684e-119	2.12138e-117	mismatch repair-related protein, putative
Overlap-up	CNM00090	2.81562	4.67207e-116	4.82066e-114	2.69316	1.39326e-62	3.0946e-61	glycoprotein, putative
Overlap-up	CNC05330	2.85884	2.28025e-113	2.24248e-111	2.83667	3.30317e-91	1.6028e-89	histone H1, putative
Overlap-up	CNH00110	6.00601	1.06743e-112	1.0336e-110	6.9075	2.10641e-110	1.50992e-108	hypothetical protein
Overlap-up	CNG04310	5.49884	2.68235e-112	2.55798e-110	5.55644	4.01404e-97	2.26076e-95	UDP-glucose,sterol transferase
Overlap-up	CNJ03020	6.00598	2.81203e-110	2.63482e-108	6.22053	1.17151e-115	9.72356e-114	conserved hypothetical protein
Overlap-up	CND02140	2.54177	2.84664e-110	2.63482e-108	2.95028	3.56263e-114	2.8447e-112	hypothetical protein
Overlap-up	CND03920	4.08281	1.15434e-109	1.05296e-107	3.67744	1.6031e-69	4.35878e-68	hypothetical protein
Overlap-up	CNN02370	4.10727	8.65117e-108	7.77864e-106	3.34311	7.29723e-67	1.84863e-65	conserved hypothetical protein
Overlap-up	CNN00990	4.48033	3.15469e-107	2.79657e-105	4.98238	4.61318e-105	2.96938e-103	hydrolase, putative
Overlap-up	CNH00970	3.14756	1.87917e-106	1.64271e-104	3.06896	4.33436e-72	1.33371e-70	transcription factor PacC, putative
Overlap-up	CNH03510	2.86428	2.32102e-106	2.00117e-104	3.17851	3.69741e-127	3.70211e-125	v-SNARE, putative
Overlap-up	CNN01830	2.4254	3.45043e-106	2.93473e-104	2.33415	5.09927e-68	1.32918e-66	expressed protein
Overlap-up	CNB02340	3.00314	2.35603e-105	1.97718e-103	3.18639	4.63276e-76	1.58823e-74	hypothetical protein
Overlap-up	CNJ03095	2.95635	1.45715e-104	1.20675e-102	3.23808	5.70212e-109	3.95264e-107	hypothetical protein
Overlap-up	CNA05250	3.74961	6.28971e-103	5.14122e-101	4.1789	5.17138e-103	3.19814e-101	T3P18.10, putative
Overlap-up	CNL05670	2.61866	1.59107e-102	1.26762e-100	3.12739	6.31464e-82	2.58654e-80	hypothetical protein
Overlap-up	CNJ01890	3.89702	3.31528e-102	2.6083e-100	3.57972	3.09956e-65	7.49119e-64	conserved hypothetical protein
Overlap-up	CNL04840	3.98886	6.17751e-101	4.80016e-99	4.24483	2.11687e-84	9.14604e-83	exo-beta-1,3-glucanase
Overlap-up	CND03310	3.6382	2.37682e-100	1.82435e-98	4.14263	2.16916e-110	1.53743e-108	hypothetical protein
Overlap-up	CNA07740	3.56031	2.86714e-100	2.17419e-98	3.1572	1.68518e-77	6.0057e-76	acetate--CoA ligase, putative
Overlap-up	CNB02530	3.56032	4.8152e-100	3.60796e-98	3.73822	5.36447e-102	3.25376e-100	hypothetical protein
Overlap-up	CNG01240	2.42807	5.81055e-100	4.30254e-98	2.58657	3.65189e-77	1.28693e-75	laccase precursor, putative
Overlap-up	CNH00360	2.65147	2.0864e-99	1.52695e-97	2.73551	2.34433e-70	6.57245e-69	conserved hypothetical protein
Overlap-up	CNH03415	3.7621	2.71027e-98	1.96074e-96	4.41524	1.29539e-80	5.10707e-79	hypothetical protein
Overlap-up	CND01560	2.63866	7.28711e-96	5.21194e-94	2.08397	3.25944e-41	3.61345e-40	Gamma-glutamyltranspeptidase 1 precursor, putative
Overlap-up	CND04340	3.03014	7.69984e-96	5.44526e-94	3.39027	4.29324e-108	2.88104e-106	vacuolar protein, putative
Overlap-up	CNG03390	4.76353	2.53407e-94	1.77216e-92	4.88641	9.83489e-99	5.7443e-97	yippee-like, putative
Overlap-up	CNJ01130	5.65026	2.21569e-92	1.53247e-90	6.09318	4.79052e-103	2.99194e-101	conserved hypothetical protein
Overlap-up	CNE00570	3.76106	7.72562e-92	5.28533e-90	3.48848	8.41158e-74	2.72104e-72	conserved hypothetical protein
Overlap-up	CNE02700	4.86152	4.25169e-91	2.87743e-89	5.36086	1.6875e-96	9.09809e-95	conserved hypothetical protein
Overlap-up	CNF03630	2.82894	1.84002e-90	1.23203e-88	2.94653	6.00253e-71	1.75296e-69	conserved hypothetical protein
Overlap-up	CNJ00330	2.3803	1.74988e-89	1.15934e-87	2.7655	8.71609e-77	3.02094e-75	PRO1 protein, putative
Overlap-up	CNH03080	4.18034	1.12684e-88	7.38783e-87	4.28729	1.31575e-87	5.97106e-86	hypothetical protein
Overlap-up	CNG01720	3.15799	6.0009e-88	3.89378e-86	3.52869	2.27648e-103	1.436e-101	cytoplasm protein, putative
Overlap-up	CNK01000	4.0428	1.99081e-87	1.27859e-85	4.59564	9.90163e-97	5.4789e-95	conserved hypothetical protein
Overlap-up	CNL06330	2.71455	3.0414e-85	1.93359e-83	2.60591	3.55114e-73	1.13709e-71	purine-cytosine permease, putative
Overlap-up	CNK01120	3.91338	1.94657e-84	1.22517e-82	4.04609	4.89021e-79	1.84715e-77	hypothetical protein
Overlap-up	CNA06070	4.43681	1.17625e-83	7.33003e-82	3.2737	4.53277e-52	7.14818e-51	specific transcriptional repressor, putative
Overlap-up	CNH03220	2.5049	1.23114e-83	7.59683e-82	2.8368	3.06981e-68	8.06848e-67	conserved hypothetical protein
Overlap-up	CNM00690	2.45856	4.40637e-82	2.69259e-80	2.89775	3.82485e-79	1.46225e-77	hypothetical protein
Overlap-up	CND00760	2.88203	5.02547e-82	3.04138e-80	3.19076	1.34573e-86	6.06348e-85	lipid particle protein, putative
Overlap-up	CND00470	3.33598	1.29155e-80	7.7419e-79	3.45066	1.41819e-83	6.00398e-82	expressed protein
Overlap-up	CNF00850	2.06564	7.5228e-80	4.46684e-78	2.18757	3.83658e-75	1.29418e-73	hypothetical protein
Overlap-up	CNB05670	4.64225	7.59898e-80	4.46991e-78	4.15358	1.10666e-57	2.04716e-56	hypothetical protein
Overlap-up	CNA00800	2.13577	2.90282e-79	1.67618e-77	2.23245	8.33335e-57	1.50621e-55	expressed protein
Overlap-up	CNJ00820	2.00898	3.22938e-79	1.84779e-77	2.28187	1.83237e-56	3.27438e-55	expressed protein
Overlap-up	CNN01790	2.76272	4.42351e-79	2.50825e-77	2.87513	2.46781e-67	6.35384e-66	response to unfolded-protein, putative
Overlap-up	CNF02530	4.07977	8.16583e-79	4.58891e-77	4.48228	1.93022e-74	6.37479e-73	peroxisomal hydratase-dehydrogenase-epimerase (hde), putative
Overlap-up	CNE00350	3.88396	1.65545e-78	9.22073e-77	4.20339	5.62709e-71	1.65096e-69	Mitogen-activated protein kinase CPK1, putative
Overlap-up	CNE04900	7.24967	1.82941e-78	1.01003e-76	7.75248	5.72781e-83	2.37704e-81	conserved hypothetical protein
Overlap-up	CNE00530	1.91754	2.05783e-78	1.12626e-76	1.99262	3.11718e-42	3.60132e-41	hypothetical protein
Overlap-up	CNF01000	3.02671	1.80905e-77	9.81568e-76	2.67672	2.96678e-54	5.00386e-53	endopeptidase, putative
Overlap-up	CND01310	2.75416	4.53937e-77	2.44195e-75	3.11365	9.49038e-105	6.047e-103	conserved hypothetical protein
Overlap-up	CNA02130	2.40816	6.78878e-76	3.62107e-74	2.60634	5.52675e-72	1.69237e-70	hypothetical protein
Overlap-up	CNA05790	3.58505	2.67544e-75	1.41506e-73	3.69418	7.24713e-77	2.53972e-75	cell wall organization and biogenesis-related protein, putative
Overlap-up	CNC03290	3.37147	4.33059e-75	2.27139e-73	3.9057	1.13676e-77	4.09752e-76	tetracycline efflux protein, putative
Overlap-up	CNN00380	2.94027	2.25694e-74	1.17398e-72	2.94721	2.50416e-62	5.50391e-61	expressed protein
Overlap-up	CNA00080	3.35985	7.24303e-74	3.73669e-72	3.79905	1.03713e-96	5.68891e-95	expressed protein
Overlap-up	CNM00900	1.83343	1.81377e-73	9.28119e-72	2.01961	1.27445e-40	1.37422e-39	conserved hypothetical protein
Overlap-up	CNL04570	4.55385	5.03457e-73	2.55545e-71	4.76103	1.19516e-67	3.08979e-66	conserved hypothetical protein
Overlap-up	CNA00110	2.19611	1.778e-72	8.95257e-71	2.41377	1.77679e-70	5.04865e-69	conserved hypothetical protein
Overlap-up	CNC07140	2.50126	2.70115e-72	1.34929e-70	2.50838	1.69786e-57	3.13162e-56	expressed protein
Overlap-up	CNG03495	5.77708	1.01332e-71	4.98267e-70	6.19391	1.11187e-94	5.70217e-93	hypothetical protein
Overlap-up	CNN02440	4.02469	3.70783e-71	1.80908e-69	4.26253	2.05559e-72	6.35621e-71	hypothetical protein
Overlap-up	CNH00440	2.4038	5.69926e-71	2.73826e-69	2.56547	2.54008e-63	5.86917e-62	conserved hypothetical protein
Overlap-up	CNN01930	2.49953	9.07385e-71	4.29405e-69	2.71045	4.01484e-62	8.70295e-61	expressed protein
Overlap-up	CNF02420	2.67662	1.69382e-70	7.95589e-69	2.71357	3.79985e-67	9.66509e-66	glyoxal oxidase precursor, putative
Overlap-up	CNA02860	4.14844	5.78381e-70	2.69654e-68	4.75706	8.90458e-98	5.06037e-96	gamma-tubulin complex component 2 (gcp-2), putative
Overlap-up	CNF01360	3.71667	1.6722e-69	7.68236e-68	3.88331	2.25195e-68	5.94363e-67	conserved hypothetical protein
Overlap-up	CNH03090	5.64503	1.88985e-69	8.61936e-68	6.02682	2.83307e-71	8.46966e-70	sugar transporter, putative
Overlap-up	CNC06580	2.99819	2.83397e-69	1.28324e-67	2.90843	2.72483e-45	3.50066e-44	hypothetical protein
Overlap-up	CNB00770	2.70179	1.26108e-68	5.66946e-67	2.99824	4.04958e-79	1.53884e-77	conserved hypothetical protein
Overlap-up	CNF04340	2.51474	3.47965e-68	1.54232e-66	2.96475	2.07928e-70	5.88165e-69	conserved hypothetical protein
Overlap-up	CNA06740	2.48317	4.8837e-68	2.14951e-66	2.69965	3.82463e-61	8.04192e-60	hypothetical protein
Overlap-up	CNA02780	1.92668	1.17557e-67	5.13822e-66	2.22225	4.66243e-56	8.19238e-55	aminopeptidase, putative
Overlap-up	CND00550	1.89176	3.30894e-67	1.43631e-65	2.09769	1.45322e-56	2.60423e-55	glucosidase, putative
Overlap-up	CNE00430	2.31526	4.72695e-67	2.03777e-65	2.48194	3.49421e-63	8.01509e-62	expressed protein
Overlap-up	CNA04840	3.37777	8.40723e-67	3.59967e-65	2.95536	1.05688e-53	1.73615e-52	hypothetical protein
Overlap-up	CND05660	2.09715	8.69917e-67	3.6995e-65	2.23973	1.56384e-62	3.46129e-61	conserved hypothetical protein
Overlap-up	CNB02160	4.0029	1.35754e-66	5.73447e-65	4.65366	4.38095e-90	2.07782e-88	expressed protein
Overlap-up	CNA03850	2.50764	4.06145e-66	1.6929e-64	2.69362	6.055e-57	1.10072e-55	pyruvate dehydrogenase (acetyl-transferring), putative
Overlap-up	CNJ02020	3.51556	6.63733e-66	2.74838e-64	3.39742	1.40595e-54	2.40345e-53	expressed protein
Overlap-up	CNG01420	2.58235	1.47088e-65	6.05079e-64	2.70971	8.97283e-62	1.91866e-60	expressed protein
Overlap-up	CNF04120	2.32309	1.48347e-65	6.06296e-64	2.50121	1.07354e-57	1.99173e-56	expressed protein
Overlap-up	CNC03300	1.92034	1.90814e-65	7.69862e-64	2.30235	4.80143e-62	1.03724e-60	protein kinase C, putative
Overlap-up	CNA08060	4.25553	5.20484e-65	2.07337e-63	4.24101	1.36403e-81	5.55118e-80	conserved hypothetical protein
Overlap-up	CNN01090	2.48532	1.58353e-64	6.2292e-63	2.52342	1.26208e-83	5.37918e-82	cytoplasm protein, putative
Overlap-up	CNL05990	3.48166	2.03887e-64	7.97058e-63	3.87458	3.47414e-79	1.33627e-77	hypothetical protein
Overlap-up	CNH03200	2.19142	2.28783e-64	8.88865e-63	2.13277	1.56336e-45	2.02916e-44	expressed protein
Overlap-up	CNB01950	3.37171	2.97959e-64	1.15052e-62	3.88488	1.0718e-83	4.59927e-82	hormone-sensitive lipase, putative
Overlap-up	CNH02020	1.92698	6.47477e-64	2.48489e-62	2.27704	7.81675e-57	1.4169e-55	hypothetical protein
Overlap-up	CNK00550	4.30994	6.52665e-64	2.48962e-62	4.39943	9.97928e-75	3.34837e-73	conserved hypothetical protein
Overlap-up	CNN00860	1.98278	1.72571e-63	6.54313e-62	1.78289	9.40811e-40	9.69712e-39	alcohol dehydrogenase, putative
Overlap-up	CNH01545	1.73433	1.9363e-63	7.29764e-62	1.78498	2.4479e-65	5.93897e-64	hypothetical protein
Overlap-up	CNE00400	4.62446	3.72167e-63	1.3943e-61	4.69259	2.51511e-59	4.9579e-58	expressed protein
Overlap-up	CNC01260	2.91271	4.09058e-63	1.52344e-61	2.91446	6.1669e-56	1.08058e-54	SNF1 family protein kinase, putative
Overlap-up	CNL05450	2.6781	6.12605e-63	2.26808e-61	2.40141	3.79191e-50	5.6547e-49	sodium:inorganic phosphate symporter, putative
Overlap-up	CNC02730	2.25043	8.9272e-63	3.28584e-61	2.66017	4.91852e-55	8.45396e-54	conserved hypothetical protein
Overlap-up	CNE00480	2.76057	2.06882e-62	7.57042e-61	3.22542	1.86392e-81	7.53691e-80	expressed protein
Overlap-up	CNC05450	3.294	2.41447e-62	8.78421e-61	3.61426	4.24703e-81	1.70639e-79	oxidoreductase, putative
Overlap-up	CNB01650	4.27773	5.20277e-62	1.87121e-60	4.30743	1.24822e-92	6.1998e-91	acyl-CoA dehydrogenase, long-chain specific precursor, putative
Overlap-up	CNE01460	2.32235	6.11613e-62	2.18721e-60	2.5821	7.33514e-58	1.3812e-56	expressed protein
Overlap-up	CNL04915	3.90832	1.01924e-61	3.62434e-60	3.60025	1.10542e-44	1.38354e-43	hypothetical protein
Overlap-up	CNA02920	4.74823	2.2865e-61	8.03978e-60	4.86373	1.43467e-59	2.84588e-58	protein-vacuolar targeting-related protein, putative
Overlap-up	CNJ00140	4.95711	3.68004e-61	1.28679e-59	5.43926	1.33266e-71	4.04154e-70	fumarate reductase (NADH), putative
Overlap-up	CND05590	3.23015	4.85763e-61	1.68917e-59	2.37736	1.2327e-35	1.0845e-34	autophagic vacuole formation-related protein, putative
Overlap-up	CNE00600	2.25552	9.65966e-61	3.32229e-59	2.3387	4.64485e-46	6.1425e-45	hypothetical protein
Overlap-up	CNC02860	3.80875	1.3096e-60	4.4797e-59	4.08067	1.0142e-60	2.0839e-59	hypothetical protein
Overlap-up	CNG01060	2.16202	1.11392e-59	3.78973e-58	2.31396	1.05517e-71	3.21548e-70	cyclophilin, putative
Overlap-up	CNA06140	1.60298	1.9731e-59	6.67671e-58	1.82323	2.54785e-35	2.22601e-34	hypothetical protein
Overlap-up	CNA01650	4.64068	2.22486e-59	7.48837e-58	5.0239	3.81125e-63	8.67919e-62	expressed protein
Overlap-up	CNK01250	2.81715	4.41702e-59	1.47876e-57	3.41761	4.16008e-70	1.16114e-68	hypothetical protein
Overlap-up	CNC00410	3.71857	1.726e-58	5.71761e-57	4.19341	2.77115e-71	8.32402e-70	hypothetical protein
Overlap-up	CNG02110	3.40665	1.73677e-58	5.72316e-57	3.22699	7.70666e-50	1.14385e-48	specific transcriptional repressor, putative
Overlap-up	CNE02820	2.77883	3.8125e-58	1.24979e-56	2.92734	8.57549e-69	2.30188e-67	conserved hypothetical protein
Overlap-up	CNL06650	2.41713	5.10624e-58	1.66522e-56	2.7721	1.10645e-88	5.16999e-87	ER to Golgi transport-related protein, putative
Overlap-up	CNC02050	2.51676	6.43738e-58	2.0885e-56	2.79425	5.65502e-53	9.07681e-52	expressed protein
Overlap-up	CNH01200	2.62816	1.7396e-57	5.58624e-56	2.30741	3.40951e-35	2.96651e-34	conserved hypothetical protein
Overlap-up	CNK01330	3.38809	1.9919e-56	6.36397e-55	3.23354	1.83075e-45	2.37133e-44	calcium ion transporter, putative
Overlap-up	CNA03450	2.60747	2.9679e-56	9.3869e-55	3.03873	1.94383e-69	5.26253e-68	expressed protein
Overlap-up	CNN01550	4.01944	4.67837e-56	1.47228e-54	4.16717	1.56435e-91	7.64957e-90	acyl-CoA oxidase, putative
Overlap-up	CNG04280	1.46039	4.74441e-56	1.48564e-54	1.16675	9.40431e-22	4.51464e-21	expressed protein
Overlap-up	CNG04125	3.91844	4.6168e-55	1.43144e-53	3.97123	9.64562e-54	1.58863e-52	hypothetical protein
Overlap-up	CNE01210	2.28784	5.69682e-55	1.75764e-53	1.67479	4.50044e-24	2.39934e-23	hypothetical protein
Overlap-up	CND02540	5.61469	6.49808e-55	1.99507e-53	6.12313	9.87585e-65	2.35973e-63	hypothetical protein
Overlap-up	CNL03970	1.77371	7.17187e-55	2.19125e-53	1.95563	7.73626e-40	8.01319e-39	nucleus protein, putative
Overlap-up	CND04710	2.16864	7.41157e-55	2.25355e-53	2.38709	6.38603e-40	6.65836e-39	expressed protein
Overlap-up	CNB02320	3.273	1.06783e-54	3.23121e-53	3.36479	7.04242e-52	1.09959e-50	expressed protein
Overlap-up	CNF01940	2.51927	1.24307e-54	3.74347e-53	2.89184	1.67652e-66	4.18003e-65	expressed protein
Overlap-up	CND03430	2.43955	2.03723e-54	6.10588e-53	2.56428	1.18844e-51	1.85103e-50	prenyltransferase, putative
Overlap-up	CNN00670	3.08886	2.57556e-54	7.68272e-53	2.86269	1.07139e-50	1.61682e-49	expressed protein
Overlap-up	CNE02475	3.12301	2.8723e-54	8.52747e-53	3.33511	1.77072e-70	5.04865e-69	hypothetical protein
Overlap-up	CNH03280	4.57609	3.85166e-54	1.13282e-52	5.01523	7.72404e-54	1.27548e-52	isocitrate lyase, putative
Overlap-up	CNH03550	3.16575	4.27427e-54	1.25127e-52	3.70781	6.1867e-63	1.38389e-61	hypothetical protein
Overlap-up	CNE02280	1.98319	4.5156e-54	1.31579e-52	2.08232	1.67391e-41	1.87549e-40	hypothetical protein
Overlap-up	CNK01850	2.21459	5.17606e-54	1.5013e-52	1.94809	2.15925e-41	2.41071e-40	hypothetical protein
Overlap-up	CNJ02950	2.65037	5.25097e-54	1.51604e-52	2.9733	5.01987e-59	9.8035e-58	vacuole protein, putative
Overlap-up	CNL05970	2.39168	8.51124e-54	2.44611e-52	2.51761	1.66606e-51	2.56955e-50	conserved hypothetical protein
Overlap-up	CNE04920	2.46676	1.96516e-53	5.62215e-52	2.52341	2.05267e-53	3.33717e-52	hypothetical protein
Overlap-up	CNB01690	1.92362	2.34544e-53	6.67974e-52	2.31333	3.26076e-50	4.87414e-49	protein kinase/endoribonuclease, putative
Overlap-up	CNC02490	2.42864	5.55832e-53	1.55485e-51	2.21377	3.49139e-42	4.01713e-41	regulation of translational termination-related protein, putative
Overlap-up	CNB05230	1.91445	1.179e-52	3.28346e-51	2.47531	2.67546e-58	5.08337e-57	serine/threonine-protein kinase nrc-2, putative
Overlap-up	CNH01330	3.04719	3.26146e-52	9.00334e-51	3.30845	2.32367e-70	6.54363e-69	endodeoxyribonuclease, putative
Overlap-up	CNA04160	3.63717	3.28794e-52	9.03681e-51	3.38462	7.40222e-38	7.02153e-37	transporter, putative
Overlap-up	CNF00310	2.82918	3.9721e-52	1.08697e-50	2.69177	1.50235e-40	1.60352e-39	high-affinity methionine permease, putative
Overlap-up	CNH03420	5.93736	7.13088e-52	1.93456e-50	5.94062	4.51547e-55	7.78239e-54	hypothetical protein
Overlap-up	CNH02360	2.00597	1.33849e-51	3.61565e-50	2.70287	1.73226e-68	4.6106e-67	hypothetical protein
Overlap-up	CNH00870	1.73829	1.51785e-51	4.08264e-50	1.81728	1.78284e-39	1.81683e-38	RNA polymerase II transcription factor, putative
Overlap-up	CND02410	3.57597	1.59411e-51	4.2695e-50	3.5782	2.88809e-79	1.11767e-77	conserved hypothetical protein
Overlap-up	CNB01400	3.33726	1.67798e-51	4.4751e-50	2.88785	3.76334e-28	2.39306e-27	expressed protein
Overlap-up	CNF02670	2.53604	4.66659e-51	1.2341e-49	2.60228	1.22433e-47	1.72776e-46	cytoplasm protein, putative
Overlap-up	CNJ00360	2.40436	6.10792e-51	1.6085e-49	3.06146	4.02171e-63	9.12552e-62	hypothetical protein
Overlap-up	CNA07790	3.13022	8.26424e-51	2.1673e-49	3.02623	4.6067e-45	5.8469e-44	calcineurin-binding protein-related
Overlap-up	CNH00790	2.14933	1.01751e-50	2.65735e-49	2.28689	3.91467e-45	5.00887e-44	Endoglucanase E-4 precursor, putative
Overlap-up	CNG03760	1.90852	1.2197e-50	3.17223e-49	1.41245	1.77737e-17	6.8489e-17	hypothetical protein
Overlap-up	CNH02940	3.38013	1.85804e-50	4.81255e-49	3.72531	1.19828e-59	2.39202e-58	hypothetical protein
Overlap-up	CNE01420	2.82853	2.74455e-50	7.0796e-49	2.78638	9.55456e-47	1.29335e-45	hypothetical protein
Overlap-up	CNC02180	2.91161	4.58455e-50	1.17297e-48	2.25641	7.98428e-29	5.29043e-28	sulfonate dioxygenase, putative
Overlap-up	CNB03180	2.39038	7.37534e-50	1.87179e-48	2.64191	2.62725e-74	8.63161e-73	conserved hypothetical protein
Overlap-up	CNN01170	2.61171	7.62391e-50	1.9271e-48	2.09334	1.6974e-25	9.66356e-25	hypothetical protein
Overlap-up	CNG02330	2.07192	9.16832e-50	2.30822e-48	2.3402	6.91502e-52	1.08238e-50	hypothetical protein
Overlap-up	CNN02290	2.55673	1.76694e-49	4.41315e-48	2.91763	1.67044e-54	2.8402e-53	conserved hypothetical protein
Overlap-up	CNN01755	2.38345	2.58062e-49	6.41994e-48	3.02533	3.47473e-77	1.23138e-75	hypothetical protein
Overlap-up	CNE00490	2.26072	9.58483e-49	2.36576e-47	2.46437	6.33113e-62	1.35839e-60	expressed protein
Overlap-up	CNF04035	4.15274	1.07216e-48	2.63601e-47	4.0422	1.11024e-40	1.20126e-39	tRNA-Lys
Overlap-up	CNB00270	2.17655	1.35097e-48	3.30856e-47	2.24184	1.21612e-56	2.19179e-55	nuclear pore protein seh1, putative
Overlap-up	CNB03000	1.8671	2.22776e-48	5.4347e-47	2.06186	2.47767e-46	3.31829e-45	hypothetical protein
Overlap-up	CNE00330	3.08121	6.76441e-48	1.63751e-46	3.39718	7.33303e-56	1.28135e-54	conserved hypothetical protein
Overlap-up	CNJ00760	1.75354	1.26035e-47	3.03932e-46	1.50991	1.83898e-31	1.36474e-30	hypothetical protein
Overlap-up	CNC02780	2.47928	1.45918e-47	3.50537e-46	2.7478	2.7569e-52	4.36947e-51	expressed protein
Overlap-up	CNG01640	2.10642	3.55738e-47	8.41735e-46	2.36155	1.2133e-59	2.41435e-58	conserved hypothetical protein
Overlap-up	CNN00140	1.80021	3.93515e-47	9.27634e-46	1.53002	2.5294e-20	1.13562e-19	hydrolase, putative
Overlap-up	CNK03385	1.47653	4.4709e-47	1.04999e-45	1.20488	5.00281e-19	2.10948e-18	hypothetical protein
Overlap-up	CNM00260	1.93897	8.99535e-47	2.09692e-45	2.09727	7.29237e-45	9.20006e-44	conserved hypothetical protein
Overlap-up	CNB05430	3.28769	1.11191e-46	2.58243e-45	3.68009	3.22303e-62	7.05932e-61	expressed protein
Overlap-up	CNK01820	2.08574	1.17337e-46	2.71514e-45	2.18927	2.42223e-45	3.11825e-44	conserved hypothetical protein
Overlap-up	CNA01450	2.30797	1.2136e-46	2.78775e-45	2.76057	1.68452e-58	3.21999e-57	conserved hypothetical protein
Overlap-up	CND00790	3.56771	1.50094e-46	3.43523e-45	3.57751	4.29646e-45	5.46413e-44	glucan 1,3-beta-glucosidase, putative
Overlap-up	CNE05040	1.78695	1.68053e-46	3.83235e-45	1.70731	5.44903e-33	4.36199e-32	glyoxal oxidase precursor, putative
Overlap-up	CNB02980	1.54902	2.23245e-46	5.07258e-45	1.55959	3.03608e-45	3.8926e-44	calcium:hydrogen antiporter, putative
Overlap-up	CNL04360	2.32933	2.45104e-46	5.54923e-45	2.41176	9.98371e-46	1.30118e-44	hypothetical protein
Overlap-up	CNC04390	1.61132	2.5982e-46	5.86131e-45	1.90802	2.0378e-47	2.82515e-46	expressed protein
Overlap-up	CNA05720	6.09933	3.47377e-46	7.80855e-45	6.09724	4.03803e-42	4.61448e-41	hypothetical protein
Overlap-up	CNL06270	2.10408	3.89408e-46	8.72218e-45	2.4222	2.76688e-54	4.67922e-53	hypothetical protein
Overlap-up	CNA02875	6.94195	5.06549e-46	1.13057e-44	6.45116	2.8203e-38	2.72442e-37	hypothetical protein
Overlap-up	CNE00460	2.09022	5.36157e-46	1.19243e-44	2.28707	4.07856e-54	6.82429e-53	mitochondrial fission-related protein, putative
Overlap-up	CNC00210	3.78409	8.06499e-46	1.78736e-44	4.11563	7.61808e-49	1.09216e-47	conserved hypothetical protein
Overlap-up	CNA02870	4.03875	8.53437e-46	1.88475e-44	3.88304	2.81252e-40	2.97176e-39	hypothetical protein
Overlap-up	CNC07130	2.58065	8.75313e-46	1.9263e-44	2.73884	5.85367e-59	1.13615e-57	vacuolar membrane protein, putative
Overlap-up	CNB04690	2.16882	1.84171e-45	4.0249e-44	2.39271	1.78878e-40	1.8996e-39	conserved hypothetical protein
Overlap-up	CNA05470	1.61995	1.99596e-45	4.34691e-44	1.54049	8.17851e-28	5.11298e-27	VpsA, putative
Overlap-up	CNL06020	2.05311	2.50879e-45	5.44494e-44	2.13577	9.69939e-39	9.51536e-38	CAT1 catalase, putative
Overlap-up	CNC00660	2.62207	3.0129e-45	6.49423e-44	2.70092	2.43728e-40	2.5796e-39	long-chain-fatty-acid-CoA ligase, putative
Overlap-up	CNC02430	2.16721	3.79157e-45	8.14477e-44	2.43487	2.43465e-36	2.1815e-35	hypothetical protein
Overlap-up	CNA08090	1.84637	5.06648e-45	1.08464e-43	2.19015	2.4109e-38	2.33969e-37	expressed protein
Overlap-up	CNE01000	1.85485	7.09979e-45	1.50967e-43	2.13282	1.93276e-44	2.39056e-43	GTPase activating protein, putative
Overlap-up	CNF02830	2.43236	1.23117e-44	2.60034e-43	2.57255	3.78079e-37	3.46143e-36	hypothetical protein
Overlap-up	CNC04450	2.66088	1.29134e-44	2.71829e-43	2.81131	1.09398e-44	1.37193e-43	hypothetical protein
Overlap-up	CNL04090	3.33446	1.6913e-44	3.53656e-43	3.28952	4.13617e-61	8.63939e-60	phosphatidylinositol 3-kinase, putative
Overlap-up	CNC02710	2.44715	3.19903e-44	6.64511e-43	2.49216	5.80776e-41	6.3603e-40	sterol metabolism-related protein, putative
Overlap-up	CNK02260	2.05957	3.82718e-44	7.92378e-43	2.14163	2.38841e-42	2.77461e-41	hypothetical protein
Overlap-up	CNH00980	3.03942	4.57777e-44	9.44671e-43	2.36349	6.46081e-26	3.7424e-25	expressed protein
Overlap-up	CNA06320	2.57602	6.06486e-44	1.24746e-42	2.86078	5.34543e-64	1.25817e-62	expressed protein
Overlap-up	CNK01560	2.92583	8.15254e-44	1.6714e-42	3.30635	1.87291e-41	2.09474e-40	expressed protein
Overlap-up	CNG00630	2.55205	8.89104e-44	1.81689e-42	2.27929	2.70824e-35	2.35961e-34	hypothetical protein
Overlap-up	CNF02610	2.38394	1.05924e-43	2.15756e-42	2.44557	2.94321e-40	3.10464e-39	hypothetical protein
Overlap-up	CNJ03410	3.78064	1.43163e-43	2.90668e-42	3.68888	2.11203e-44	2.60718e-43	expressed protein
Overlap-up	CNK00760	2.95664	1.63003e-43	3.29885e-42	2.84452	1.38391e-35	1.21583e-34	conserved hypothetical protein
Overlap-up	CNL04643	4.78764	2.71436e-43	5.47571e-42	5.23063	2.05238e-49	3.0038e-48	hypothetical protein
Overlap-up	CNL06555	3.22176	2.72823e-43	5.48609e-42	3.00452	2.97038e-34	2.49828e-33	hypothetical protein
Overlap-up	CNH00900	3.30321	3.00845e-43	6.03031e-42	3.67131	2.17644e-51	3.34038e-50	conserved hypothetical protein
Overlap-up	CNK02700	3.77251	3.0836e-43	6.16133e-42	4.29575	1.6428e-51	2.5399e-50	endopeptidase, putative
Overlap-up	CNN02120	3.45917	5.82661e-43	1.15687e-41	2.88363	3.91497e-27	2.36548e-26	conserved hypothetical protein
Overlap-up	CNJ02065	4.24648	6.47724e-43	1.27799e-41	4.17849	1.58983e-42	1.86061e-41	hypothetical protein
Overlap-up	CNC05755	2.07318	7.21578e-43	1.41925e-41	2.3725	5.1079e-59	9.94465e-58	hypothetical protein
Overlap-up	CNH03490	5.57498	8.63263e-43	1.69264e-41	4.88369	2.19841e-29	1.4992e-28	expressed protein
Overlap-up	CNG02630	1.3503	1.5218e-42	2.9746e-41	1.48782	1.36398e-44	1.7004e-43	Rho1 GTPase
Overlap-up	CNG04170	2.12439	1.79436e-42	3.4965e-41	2.46897	4.46136e-44	5.4224e-43	conserved hypothetical protein
Overlap-up	CNE01230	1.86279	1.8454e-42	3.58487e-41	2.09733	2.23174e-44	2.74957e-43	copper chaperone, putative
Overlap-up	CNB05440	2.79512	1.96735e-42	3.80999e-41	3.0506	9.46481e-41	1.02761e-39	hypothetical protein
Overlap-up	CNK02740	1.69775	3.68757e-42	7.09773e-41	1.98992	9.14356e-41	9.94441e-40	protein kinase kin1, putative
Overlap-up	CNB03170	1.98346	4.04387e-42	7.75979e-41	2.17756	4.20893e-44	5.12547e-43	expressed protein
Overlap-up	CNA02050	2.91638	4.10809e-42	7.85906e-41	3.55798	2.46216e-63	5.73112e-62	L-cystine transporter, putative
Overlap-up	CNA06990	2.23526	5.58788e-42	1.06576e-40	2.79732	3.86558e-61	8.10103e-60	recombinase, putative
Overlap-up	CNF00990	2.22059	6.09018e-42	1.15805e-40	2.00424	6.62922e-36	5.87319e-35	hypothetical protein
Overlap-up	CNJ00370	2.45817	6.17681e-42	1.17099e-40	2.81153	6.48597e-51	9.85867e-50	expressed protein
Overlap-up	CNN01400	1.36568	7.18134e-42	1.35327e-40	1.65206	1.42681e-31	1.06639e-30	copper-exporting ATPase, putative
Overlap-up	CNA04700	3.92916	8.21024e-42	1.53795e-40	4.16229	9.09819e-58	1.69296e-56	acetyl-CoA C-acyltransferase, putative
Overlap-up	CNH01540	1.60553	8.81733e-42	1.64677e-40	1.85558	2.40526e-42	2.78904e-41	intra-Golgi transport-related protein, putative
Overlap-up	CNJ00770	1.4728	1.21771e-41	2.26085e-40	1.84829	2.06247e-36	1.85328e-35	hypothetical protein
Overlap-up	CNC01610	2.0002	1.33566e-41	2.47255e-40	2.41751	6.08992e-39	6.01177e-38	hypothetical protein
Overlap-up	CNB01780	2.13657	1.6009e-41	2.95486e-40	2.3575	3.01373e-54	5.0695e-53	signal transducer, putative
Overlap-up	CND02070	3.87599	2.21866e-41	4.08311e-40	4.25322	7.21754e-55	1.23718e-53	conserved hypothetical protein
Overlap-up	CNA05270	4.19144	2.33425e-41	4.28331e-40	4.35986	5.36013e-46	7.0441e-45	conserved hypothetical protein
Overlap-up	CND06060	1.91898	2.41996e-41	4.42769e-40	1.93406	1.69008e-30	1.20464e-29	histone deacetylation-related protein, putative
Overlap-up	CNA05110	1.47023	2.44298e-41	4.45685e-40	1.50321	3.98907e-33	3.20548e-32	sulfite transporter, putative
Overlap-up	CNL06125	2.35966	2.54415e-41	4.628e-40	2.50779	2.84956e-42	3.29817e-41	hypothetical protein
Overlap-up	CNA01640	1.94704	2.63639e-41	4.78196e-40	2.17789	2.49082e-47	3.44564e-46	glutamate carboxypeptidase protein, putative
Overlap-up	CNG02160	1.7116	3.76275e-41	6.78589e-40	1.96893	3.14323e-40	3.3101e-39	conserved hypothetical protein
Overlap-up	CNF01060	4.07365	4.20536e-41	7.56244e-40	3.72032	4.04262e-32	3.1023e-31	conserved hypothetical protein
Overlap-up	CNB03270	2.58719	5.71199e-41	1.02134e-39	2.79811	1.96711e-47	2.73316e-46	expressed protein
Overlap-up	CNE02270	2.13495	6.32893e-41	1.12845e-39	2.31861	7.62256e-48	1.08052e-46	conserved hypothetical protein
Overlap-up	CNJ00413	2.61292	7.63942e-41	1.35444e-39	2.88675	2.31335e-43	2.77426e-42	hypothetical protein
Overlap-up	CNF00350	2.88595	9.01426e-41	1.5937e-39	3.42893	3.56302e-56	6.29567e-55	conserved hypothetical protein
Overlap-up	CNA00600	1.80621	1.33075e-40	2.34615e-39	2.17889	3.6483e-28	2.32695e-27	expressed protein
Overlap-up	CNA06460	1.84862	1.69976e-40	2.98835e-39	1.85358	9.88822e-33	7.78712e-32	hypothetical protein
Overlap-up	CNA05200	3.08315	2.11347e-40	3.69506e-39	3.36457	1.4426e-50	2.17182e-49	carnitine acetyltransferase, putative
Overlap-up	CNA00280	2.92765	2.51162e-40	4.37899e-39	3.21356	1.38613e-56	2.49109e-55	alcohol dehydrogenase, putative
Overlap-up	CNF03900	4.18503	2.62593e-40	4.56563e-39	4.30163	8.18765e-60	1.64483e-58	aldehyde dehydrogenase (alddh), putative
Overlap-up	CNC03020	2.27549	3.41534e-40	5.90554e-39	2.39587	3.84258e-42	4.39909e-41	mannose-1-phosphate guanylyltransferase, putative
Overlap-up	CNF02070	1.92593	4.37924e-40	7.55149e-39	2.12999	1.7464e-37	1.63205e-36	telomere length control protein, putative
Overlap-up	CNK03070	1.51384	7.26195e-40	1.24542e-38	2.0686	5.73024e-49	8.25259e-48	hypothetical protein
Overlap-up	CNC05440	2.63877	1.77109e-39	3.02094e-38	3.02865	1.10328e-46	1.49026e-45	hypothetical protein
Overlap-up	CNA05060	3.26443	3.41937e-39	5.80095e-38	3.43398	3.79342e-57	6.93592e-56	acetyl-Coenzyme A acyltransferase 2, putative
Overlap-up	CNJ02210	2.54232	4.68872e-39	7.93301e-38	1.88203	8.61628e-17	3.19527e-16	spermine transporter, putative
Overlap-up	CNC04805	4.95098	5.67639e-39	9.55272e-38	4.87527	4.49433e-39	4.48579e-38	hypothetical protein
Overlap-up	CNN02280	2.68757	5.78483e-39	9.70926e-38	3.31718	9.78651e-53	1.55892e-51	hypothetical protein
Overlap-up	CND03620	2.829	6.18218e-39	1.03486e-37	2.65332	2.07302e-33	1.6808e-32	expressed protein
Overlap-up	CNH01610	1.84786	6.38075e-39	1.06526e-37	2.3626	3.6281e-40	3.80799e-39	expressed protein
Overlap-up	CNF00180	3.30695	1.15279e-38	1.91443e-37	3.78053	9.16574e-46	1.19953e-44	conserved hypothetical protein
Overlap-up	CNA04780	2.19118	1.94849e-38	3.22732e-37	2.41558	6.70952e-38	6.37404e-37	carnitine/acyl carnitine carrier, putative
Overlap-up	CNJ01170	1.8112	2.02426e-38	3.34401e-37	2.06106	3.96769e-40	4.15061e-39	hypothetical protein
Overlap-up	CNB03215	2.86468	3.07908e-38	5.07322e-37	2.97657	2.1448e-39	2.17515e-38	hypothetical protein
Overlap-up	CNF04660	3.13063	3.21297e-38	5.28001e-37	3.5676	1.60285e-41	1.79907e-40	carnitine O-acetyltransferase, putative
Overlap-up	CNK00730	1.89024	5.41846e-38	8.85813e-37	2.24323	5.10885e-39	5.06708e-38	conserved hypothetical protein
Overlap-up	CNG03900	2.11173	5.88644e-38	9.59825e-37	2.21349	2.51371e-32	1.95517e-31	hypothetical protein
Overlap-up	CNA02580	2.13735	6.15933e-38	1.00173e-36	2.39899	3.76618e-39	3.76499e-38	sorbitol dehydrogenase, putative
Overlap-up	CND05055	1.79911	8.99806e-38	1.45963e-36	1.23201	4.07386e-18	1.62851e-17	hypothetical protein
Overlap-up	CNL04940	1.78968	9.65053e-38	1.56145e-36	2.09834	5.25489e-58	9.9543e-57	hypothetical protein
Overlap-up	CNG04290	3.01106	1.0909e-37	1.76054e-36	3.82311	1.53547e-55	2.66092e-54	conserved hypothetical protein
Overlap-up	CNG03300	3.9065	1.85019e-37	2.96312e-36	4.061	8.03804e-40	8.29852e-39	2-nitropropane dioxygenase, putative
Overlap-up	CNC02060	2.43238	2.26311e-37	3.61524e-36	2.66407	5.93775e-41	6.4914e-40	histone deacetylase 1-1 (hd1), putative
Overlap-up	CNH01080	1.61734	2.40155e-37	3.81701e-36	1.38604	1.2191e-23	6.3818e-23	lipid particle protein, putative
Overlap-up	CNL03660	5.4723	2.41965e-37	3.83608e-36	5.87705	2.53448e-38	2.45266e-37	alpha-amylase AmyA, putative
Overlap-up	CNK01260	3.8921	3.06971e-37	4.85446e-36	4.39718	9.81762e-40	1.01027e-38	conserved hypothetical protein
Overlap-up	CNK02720	2.70531	3.29681e-37	5.20054e-36	2.84807	2.75261e-46	3.67093e-45	conserved hypothetical protein
Overlap-up	CNE01830	2.14925	4.17732e-37	6.57301e-36	2.34103	2.18246e-39	2.20978e-38	4-aminobutyrate aminotransferase, putative
Overlap-up	CNF00655	2.81467	5.15385e-37	8.06924e-36	3.34459	8.83076e-58	1.64806e-56	hypothetical protein
Overlap-up	CNC01140	2.75195	6.10823e-37	9.53975e-36	2.93831	3.85528e-37	3.52451e-36	lipase, putative
Overlap-up	CNC03860	4.60007	6.72135e-37	1.04713e-35	5.11765	5.58412e-41	6.13669e-40	adrenoleukodystrophy protein, putative
Overlap-up	CNE02620	6.00709	6.87831e-37	1.06894e-35	5.63693	7.26914e-32	5.49805e-31	branched-chain alpha-keto acid dehydrogenase E1-alpha subunit, putative
Overlap-up	CNC01890	1.69403	1.04249e-36	1.61611e-35	1.98153	1.17546e-34	1.00534e-33	Na+/H+ exchanger AnNHA1, putative
Overlap-up	CND04740	4.92352	1.22048e-36	1.8874e-35	4.98014	5.65529e-33	4.52137e-32	hypothetical protein
Overlap-up	CNK03150	2.51287	1.27506e-36	1.96697e-35	2.81688	1.30094e-38	1.2723e-37	hypothetical protein
Overlap-up	CNL05810	1.89685	2.19561e-36	3.37877e-35	2.12791	4.8856e-38	4.67653e-37	expressed protein
Overlap-up	CNF00210	1.80187	2.25199e-36	3.45707e-35	2.30096	9.97448e-50	1.47697e-48	hypothetical protein
Overlap-up	CND03110	1.61671	3.82935e-36	5.83582e-35	1.6779	4.78136e-25	2.6691e-24	conserved hypothetical protein
Overlap-up	CNE03270	1.92385	8.24462e-36	1.23846e-34	2.21528	3.77439e-63	8.6264e-62	ubiquitin conjugating enzyme, putative
Overlap-up	CND03520	1.28982	1.26706e-35	1.88978e-34	1.10357	1.53095e-13	4.84071e-13	bud site selection-related protein, putative
Overlap-up	CNH01665	1.66932	1.57529e-35	2.34394e-34	1.69856	8.46561e-33	6.69186e-32	hypothetical protein
Overlap-up	CNJ03100	2.24055	2.266e-35	3.35581e-34	1.94275	1.15706e-23	6.06207e-23	expressed protein
Overlap-up	CNF03620	2.79162	2.68501e-35	3.96701e-34	2.3243	2.51922e-21	1.18503e-20	Beta-hexosaminidase precursor, putative
Overlap-up	CND03385	1.72915	3.48474e-35	5.13653e-34	2.25972	4.18199e-29	2.8034e-28	hypothetical protein
Overlap-up	CNA06570	3.77262	4.89975e-35	7.18859e-34	4.62551	6.39944e-60	1.2897e-58	expressed protein
Overlap-up	CNN01570	2.1565	5.15429e-35	7.54444e-34	2.20606	1.20773e-36	1.09302e-35	AMP binding protein, putative
Overlap-up	CNH02505	1.67168	7.80292e-35	1.13422e-33	1.70551	1.81103e-37	1.68744e-36	hypothetical protein
Overlap-up	CNC05980	2.39785	9.37272e-35	1.35614e-33	2.47857	1.14487e-41	1.28731e-40	nucleus protein, putative
Overlap-up	CNC06960	1.46279	1.03012e-34	1.48706e-33	1.58464	4.10229e-27	2.47629e-26	hypothetical protein
Overlap-up	CNJ02620	3.93738	1.03503e-34	1.49073e-33	3.71958	1.79027e-29	1.22884e-28	hypothetical protein
Overlap-up	CNJ01440	1.53265	1.42511e-34	2.03855e-33	1.75206	1.43932e-40	1.54409e-39	conserved hypothetical protein
Overlap-up	CNH03500	7.50061	1.46722e-34	2.09403e-33	6.9609	9.15898e-29	6.04339e-28	hypothetical protein
Overlap-up	CNA07670	1.78638	1.67454e-34	2.37914e-33	2.34928	9.00812e-47	1.222e-45	conserved hypothetical protein
Overlap-up	CNA02880	3.62551	1.72529e-34	2.44572e-33	4.09135	9.54105e-46	1.24606e-44	High-affinity nicotinic acid transporter, putative
Overlap-up	CNC06440	3.18516	1.76846e-34	2.50128e-33	3.61666	6.00814e-42	6.792e-41	inositol-3-phosphate synthase, putative
Overlap-up	CNG03440	2.41553	1.80107e-34	2.5417e-33	2.59665	3.94478e-54	6.618e-53	yippee-like, putative
Overlap-up	CNB02310	3.62259	2.54985e-34	3.57434e-33	3.23161	8.67487e-28	5.41793e-27	conserved hypothetical protein
Overlap-up	CNH01135	4.03574	2.5934e-34	3.6273e-33	4.46319	1.01663e-43	1.22618e-42	hypothetical protein
Overlap-up	CNA05810	6.33711	2.7806e-34	3.8805e-33	6.36485	1.52598e-33	1.25011e-32	nicotinamide mononucleotide permease, putative
Overlap-up	CNN00270	1.78216	3.39081e-34	4.72163e-33	1.52192	2.91593e-27	1.77545e-26	deacetylase, putative
Overlap-up	CNA00370	3.00911	3.79388e-34	5.25962e-33	2.96778	2.92206e-34	2.46093e-33	hexose transport-related protein, putative
Overlap-up	CNL04760	2.95335	4.40961e-34	6.0998e-33	3.11333	1.51657e-33	1.24402e-32	hypothetical protein
Overlap-up	CNF04580	3.62453	1.10712e-33	1.52145e-32	3.51304	3.45832e-35	3.00484e-34	conserved hypothetical protein
Overlap-up	CNA04540	3.33033	1.94041e-33	2.65499e-32	4.05634	7.66929e-51	1.16014e-49	expressed protein
Overlap-up	CNG00320	2.47782	2.09023e-33	2.85378e-32	2.65473	1.66858e-34	1.41281e-33	Acyl-coenzyme A oxidase I, putative
Overlap-up	CNE02060	1.9925	2.47152e-33	3.34532e-32	2.28526	5.38345e-40	5.62232e-39	conserved hypothetical protein
Overlap-up	CNK01660	3.11542	3.03059e-33	4.08448e-32	2.70254	1.48786e-23	7.73734e-23	hypothetical protein
Overlap-up	CNC06690	1.77403	3.17895e-33	4.27528e-32	1.82956	2.41518e-24	1.3066e-23	conserved hypothetical protein
Overlap-up	CNA00180	1.90618	4.31388e-33	5.77692e-32	2.22704	8.52464e-34	7.05688e-33	calcium ion transporter, putative
Overlap-up	CNM01680	1.63469	4.62509e-33	6.16745e-32	1.8373	7.23896e-41	7.88659e-40	metal ion transport-related protein, putative
Overlap-up	CND02430	2.73847	8.59358e-33	1.1411e-31	2.44354	2.09014e-20	9.4378e-20	amino acid transporter, putative
Overlap-up	CNG03710	2.77324	9.05858e-33	1.20031e-31	2.43348	3.6669e-21	1.71213e-20	conserved hypothetical protein
Overlap-up	CNC03040	1.48571	1.05382e-32	1.39052e-31	1.71784	4.42103e-33	3.54807e-32	hypothetical protein
Overlap-up	CNC00050	2.02341	1.122e-32	1.47738e-31	2.29788	1.67887e-37	1.57126e-36	chitin synthase, putative
Overlap-up	CNE02040	7.90957	1.65722e-32	2.16851e-31	8.06774	1.99479e-33	1.61945e-32	uracil phosphoribosyltransferase, putative
Overlap-up	CNH03580	1.63062	1.76816e-32	2.30888e-31	2.10684	4.36968e-41	4.81887e-40	expressed protein
Overlap-up	CNA06260	2.47083	2.31764e-32	3.01351e-31	2.03421	1.24132e-23	6.49273e-23	conserved hypothetical protein
Overlap-up	CNA03750	1.61228	2.41192e-32	3.12359e-31	1.94987	1.45203e-36	1.31036e-35	conserved hypothetical protein
Overlap-up	CND02890	2.73858	2.5074e-32	3.24057e-31	2.85704	1.39378e-34	1.1849e-33	DNA supercoiling, putative
Overlap-up	CNG01325	3.31702	2.72731e-32	3.51756e-31	3.76311	5.63461e-61	1.16535e-59	hypothetical protein
Overlap-up	CNK02170	2.8925	2.81224e-32	3.61967e-31	2.9348	1.17834e-30	8.45616e-30	conserved hypothetical protein
Overlap-up	CND01470	1.98063	4.8474e-32	6.18855e-31	2.29957	1.08377e-37	1.01884e-36	hypothetical protein
Overlap-up	CNF02130	2.10846	5.48565e-32	6.9892e-31	2.06136	3.3731e-18	1.35439e-17	ubiquitin-conjugating enzyme E2-28.4KD, putative
Overlap-up	CNH02270	1.25929	6.71713e-32	8.54094e-31	1.01801	1.55751e-12	4.66958e-12	chitin synthase 4, putative
Overlap-up	CNE03800	2.12048	7.7827e-32	9.83621e-31	2.87289	1.63558e-52	2.59881e-51	expressed protein
Overlap-up	CNJ01075	3.41397	8.63281e-32	1.08888e-30	3.25329	4.47069e-31	3.27159e-30	hypothetical protein
Overlap-up	CNH01980	1.32243	1.02234e-31	1.28435e-30	1.40404	1.98435e-29	1.35762e-28	hypothetical protein
Overlap-up	CNN02315	5.0336	1.03251e-31	1.29454e-30	4.98154	2.08519e-29	1.42353e-28	hypothetical protein
Overlap-up	CNJ03150	2.76872	1.19957e-31	1.49804e-30	1.33649	1.7408e-07	3.81283e-07	expressed protein
Overlap-up	CNG04070	1.42318	1.57543e-31	1.95963e-30	1.23376	5.34117e-20	2.35939e-19	conserved hypothetical protein
Overlap-up	CNH02880	1.76306	1.62295e-31	2.01476e-30	1.72244	5.50542e-31	4.01947e-30	hypothetical protein
Overlap-up	CNH01640	1.68746	2.16481e-31	2.67688e-30	1.82538	2.55162e-28	1.64074e-27	ATPase, putative
Overlap-up	CNB03810	2.12665	2.48353e-31	3.06497e-30	2.33378	2.92635e-28	1.87215e-27	MAP kinase phosphatase, putative
Overlap-up	CNL05755	2.10989	2.66179e-31	3.26575e-30	2.59951	1.98057e-45	2.56014e-44	hypothetical protein
Overlap-up	CNB02990	1.32156	2.72948e-31	3.34218e-30	1.38805	3.17361e-29	2.14567e-28	acyltransferase, putative
Overlap-up	CNB00510	2.2539	2.91098e-31	3.54385e-30	2.76211	1.40758e-53	2.30624e-52	expressed protein
Overlap-up	CNH01280	2.81725	2.94857e-31	3.58269e-30	3.59856	6.42549e-54	1.06663e-52	DNA-(apurinic or apyrimidinic site) lyase, putative
Overlap-up	CNB04670	1.97503	4.39712e-31	5.30181e-30	2.1097	1.45335e-28	9.49042e-28	expressed protein
Overlap-up	CNG02270	1.24889	4.64179e-31	5.58613e-30	1.46179	6.03112e-31	4.3931e-30	ligand-regulated transcription factor, putative
Overlap-up	CNA07950	1.83813	4.71554e-31	5.66404e-30	2.26068	9.32379e-37	8.45035e-36	conserved hypothetical protein
Overlap-up	CNB02545	2.1197	7.05348e-31	8.42403e-30	2.55896	7.24433e-45	9.15777e-44	hypothetical protein
Overlap-up	CNF04560	4.03189	7.85701e-31	9.3578e-30	3.56689	5.14021e-32	3.916e-31	conserved hypothetical protein
Overlap-up	CNA05135	2.07257	7.86507e-31	9.3578e-30	2.25253	1.8704e-22	9.32686e-22	hypothetical protein
Overlap-up	CNC00850	2.79028	1.00736e-30	1.19404e-29	1.79667	9.73865e-12	2.78853e-11	transporter, putative
Overlap-up	CNA01620	1.23673	1.12306e-30	1.32618e-29	1.3848	4.43897e-24	2.37096e-23	conserved expressed protein
Overlap-up	CNF04440	2.36258	1.15694e-30	1.36363e-29	2.87938	1.00142e-39	1.02882e-38	hypothetical protein
Overlap-up	CNC00820	3.09044	1.22398e-30	1.43726e-29	3.59396	2.53509e-38	2.45266e-37	conserved hypothetical protein
Overlap-up	CNK02230	1.48606	1.41506e-30	1.64934e-29	1.50398	9.47609e-25	5.20689e-24	protein-lysine N-methyltransferase, putative
Overlap-up	CNC01580	3.05218	1.54701e-30	1.79317e-29	3.19218	4.50338e-41	4.95764e-40	hypothetical protein
Overlap-up	CNC01740	1.72328	2.0903e-30	2.414e-29	1.81951	8.17886e-31	5.903e-30	hypothetical protein
Overlap-up	CNC05230	1.72734	2.17249e-30	2.50433e-29	1.98091	1.99206e-38	1.94218e-37	hypothetical protein
Overlap-up	CNG01955	2.14098	2.78821e-30	3.20823e-29	2.10555	8.69793e-29	5.75121e-28	hypothetical protein
Overlap-up	CNA00880	1.48531	2.83111e-30	3.25164e-29	1.79115	1.53476e-32	1.20115e-31	ITR1, putative
Overlap-up	CNL06600	3.11142	3.7662e-30	4.30991e-29	2.97149	5.90661e-25	3.28562e-24	conserved hypothetical protein
Overlap-up	CNA07930	2.33414	4.02796e-30	4.60108e-29	2.47461	2.15171e-35	1.88513e-34	microtubule binding protein, putative
Overlap-up	CNC05300	1.36757	5.6174e-30	6.39348e-29	1.60025	3.03453e-38	2.92241e-37	hypothetical protein
Overlap-up	CND01780	2.48491	7.16744e-30	8.12826e-29	2.26441	4.35126e-19	1.83966e-18	hypothetical protein
Overlap-up	CNG03985	3.63834	7.77342e-30	8.78383e-29	2.88233	9.92794e-18	3.88737e-17	hypothetical protein
Overlap-up	CNL04270	1.36573	8.95453e-30	1.00643e-28	1.45044	4.06213e-30	2.85027e-29	DNA dependent ATPase, putative
Overlap-up	CNE01950	2.327	9.305e-30	1.04395e-28	2.27775	1.44349e-26	8.55781e-26	UDP-N-acetylglucosamine transporter, putative
Overlap-up	CNA00360	2.40366	9.84273e-30	1.10036e-28	2.92075	1.35806e-33	1.1169e-32	hypothetical protein
Overlap-up	CNE03070	2.31695	1.07198e-29	1.19629e-28	2.56501	7.38155e-39	7.27544e-38	UVSB PI-3 kinase, putative
Overlap-up	CND05620	2.02622	1.40112e-29	1.56083e-28	1.06519	2.05306e-15	7.13537e-15	hypothetical protein
Overlap-up	CNB00220	3.19627	1.65185e-29	1.83041e-28	3.69638	4.92762e-39	4.90275e-38	fructosyl amino acid oxidase, putative
Overlap-up	CNC01240	3.20579	2.95664e-29	3.23637e-28	2.55579	3.94573e-13	1.22008e-12	hypothetical protein
Overlap-up	CNG03930	2.1256	3.42306e-29	3.72103e-28	2.16115	7.0899e-28	4.45893e-27	expressed protein
Overlap-up	CNJ03390	3.11794	3.63126e-29	3.93376e-28	3.68079	7.00521e-41	7.64513e-40	expressed protein
Overlap-up	CNA01780	1.22977	4.10008e-29	4.434e-28	1.35511	6.49301e-32	4.94064e-31	hypothetical protein
Overlap-up	CNA06665	2.24347	7.45554e-29	8.04292e-28	2.66562	6.614e-38	6.29278e-37	hypothetical protein
Overlap-up	CNH01020	4.02223	7.46277e-29	8.04292e-28	4.28378	6.86661e-32	5.21234e-31	hypothetical protein
Overlap-up	CND05360	1.94083	7.53125e-29	8.10285e-28	2.31233	4.00506e-32	3.07721e-31	conserved hypothetical protein
Overlap-up	CNC02120	2.48628	1.19814e-28	1.28032e-27	2.70381	7.20116e-32	5.45317e-31	conserved hypothetical protein
Overlap-up	CNH00285	1.50238	1.20196e-28	1.28223e-27	1.62192	3.29074e-27	1.99404e-26	hypothetical protein
Overlap-up	CNC00705	3.53001	1.31687e-28	1.40243e-27	3.73074	1.2424e-27	7.69092e-27	hypothetical protein
Overlap-up	CNE00710	4.39005	1.42722e-28	1.51739e-27	3.44946	1.37947e-17	5.3549e-17	mannitol-1-phosphate dehydrogenase, putative
Overlap-up	CNH00140	1.32758	1.46031e-28	1.54994e-27	1.72374	9.97809e-34	8.24925e-33	Rho small monomeric GTPase, putative
Overlap-up	CNG01790	1.81596	1.6877e-28	1.78527e-27	2.13451	7.88325e-33	6.25503e-32	hypothetical protein
Overlap-up	CNL04700	1.74735	1.81552e-28	1.91726e-27	2.05949	3.30544e-29	2.23241e-28	expressed protein
Overlap-up	CNF04510	1.84244	1.9023e-28	2.00554e-27	1.71374	2.01227e-21	9.52241e-21	conserved hypothetical protein
Overlap-up	CNC04560	2.36211	2.64405e-28	2.77824e-27	2.7184	2.01473e-29	1.37691e-28	conserved hypothetical protein
Overlap-up	CNF02570	2.74688	2.89504e-28	3.0369e-27	3.3019	1.97259e-46	2.65311e-45	expressed protein
Overlap-up	CNC02420	1.60213	2.9637e-28	3.10375e-27	1.72989	5.38689e-22	2.6159e-21	hypothetical protein
Overlap-up	CNF04780	2.69845	3.02758e-28	3.16538e-27	2.50727	1.63797e-23	8.50395e-23	transporter, putative
Overlap-up	CNM00230	2.34535	3.13888e-28	3.2763e-27	2.07058	1.47556e-21	7.0195e-21	hypothetical protein
Overlap-up	CND03050	4.44518	4.19141e-28	4.36045e-27	4.79407	1.38578e-37	1.29889e-36	expressed protein
Overlap-up	CNB03400	1.33026	4.27558e-28	4.44068e-27	1.56183	1.0036e-30	7.2186e-30	hypothetical protein
Overlap-up	CNC06560	1.88674	4.30179e-28	4.46053e-27	1.82431	4.67429e-23	2.38555e-22	conserved hypothetical protein
Overlap-up	CNN02360	2.75076	5.28422e-28	5.45228e-27	2.14707	4.4546e-17	1.67559e-16	hypothetical protein
Overlap-up	CNE03980	2.21389	5.36646e-28	5.52807e-27	2.04339	2.72997e-22	1.34642e-21	DNA replication helicase dna2, putative
Overlap-up	CNH01277	4.32201	8.00424e-28	8.205e-27	4.65589	2.44938e-31	1.80921e-30	hypothetical protein
Overlap-up	CND04390	1.44911	8.45168e-28	8.64957e-27	1.64862	4.13494e-28	2.62143e-27	hypothetical protein
Overlap-up	CNB00570	1.68972	8.59697e-28	8.76974e-27	1.59848	4.44157e-21	2.05708e-20	histone H3, putative
Overlap-up	CNG04320	1.6719	1.03899e-27	1.04798e-26	2.05215	1.14353e-37	1.07342e-36	NAD-dependent histone deacetylase, putative
Overlap-up	CNF02350	1.46162	1.08624e-27	1.09389e-26	1.59557	4.4346e-20	1.96305e-19	expressed protein
Overlap-up	CNJ02440	1.50375	1.20834e-27	1.21491e-26	1.42892	4.84019e-22	2.36132e-21	hypothetical protein
Overlap-up	CNA05495	2.64255	1.22636e-27	1.23106e-26	2.69857	2.38404e-20	1.07341e-19	hypothetical protein
Overlap-up	CNF00195	4.28932	1.50913e-27	1.50769e-26	4.68635	2.72414e-34	2.29731e-33	hypothetical protein
Overlap-up	CNJ01230	3.00917	1.59251e-27	1.58847e-26	3.97378	2.12335e-56	3.78365e-55	thymidylate synthase
Overlap-up	CNJ01135	2.83987	1.80896e-27	1.80152e-26	3.35256	5.5317e-35	4.78655e-34	hypothetical protein
Overlap-up	CNC01820	4.85256	2.35723e-27	2.34013e-26	5.40382	2.11507e-12	6.28147e-12	acetyl/propionyl CoA carboxylase, beta subunit, putative
Overlap-up	CNB02995	2.11325	2.42968e-27	2.40826e-26	2.44381	4.25337e-31	3.12343e-30	hypothetical protein
Overlap-up	CNF04050	1.9687	2.92731e-27	2.88785e-26	2.11126	2.49048e-27	1.52228e-26	conserved hypothetical protein
Overlap-up	CND02460	3.17216	3.64036e-27	3.58007e-26	3.575	6.66039e-35	5.74743e-34	hypothetical protein
Overlap-up	CNJ01350	2.34716	3.88973e-27	3.81934e-26	1.31452	4.85623e-09	1.18458e-08	lactate transporter, putative
Overlap-up	CNE03890	3.88117	4.03144e-27	3.95232e-26	4.19418	1.28591e-33	1.06033e-32	cytochrome-c peroxidase, putative
Overlap-up	CNH00910	1.08235	5.34212e-27	5.22101e-26	1.16586	3.59163e-22	1.76037e-21	hypothetical protein
Overlap-up	CND05540	1.79736	5.55642e-27	5.42203e-26	2.026	1.14414e-28	7.50229e-28	negative regulation of transcription from Pol III promoter-related protein, putative
Overlap-up	CNF01670	1.89217	5.7666e-27	5.61842e-26	2.41305	3.64732e-34	3.04732e-33	potassium:hydrogen antiporter, putative
Overlap-up	CNF00590	2.6594	6.09199e-27	5.89654e-26	2.26991	2.71466e-19	1.15781e-18	hypothetical protein
Overlap-up	CNB04820	1.85367	6.36417e-27	6.14357e-26	2.24269	3.30844e-33	2.66534e-32	transcriptional activator, putative
Overlap-up	CNA02040	1.55929	6.51329e-27	6.2779e-26	2.19162	8.58756e-38	8.12148e-37	ferric reductase transmembrane component, putative
Overlap-up	CNF04480	2.26435	7.24986e-27	6.97716e-26	2.49847	2.89503e-29	1.96575e-28	membrane transporter, putative
Overlap-up	CNA06425	2.94474	7.56711e-27	7.27135e-26	2.62503	5.93322e-25	3.29751e-24	hypothetical protein
Overlap-up	CNB00560	1.39567	8.74485e-27	8.35206e-26	1.32743	3.02296e-24	1.63121e-23	histone h2b, putative
Overlap-up	CNA04190	1.34783	1.108e-26	1.05481e-25	1.76744	3.70753e-36	3.30326e-35	palmitoyltransferase, putative
Overlap-up	CNL03915	1.33338	1.21293e-26	1.148e-25	1.24552	1.73727e-18	7.1022e-18	hypothetical protein
Overlap-up	CNF01800	1.22737	1.6726e-26	1.57124e-25	1.22234	3.21164e-17	1.22042e-16	chitin deacetylase, putative
Overlap-up	CNC06320	2.47215	1.79846e-26	1.68696e-25	2.93991	3.31626e-39	3.33105e-38	BET1 protein, putative
Overlap-up	CNF01660	1.85092	1.9944e-26	1.8652e-25	1.95562	6.55683e-29	4.36292e-28	expressed protein
Overlap-up	CNE04150	1.4113	2.23304e-26	2.08527e-25	1.32156	1.10755e-21	5.30051e-21	mitochondrion protein, putative
Overlap-up	CNH02960	4.25596	2.38686e-26	2.22561e-25	5.06443	4.82518e-42	5.49409e-41	L-arabinitol 4-dehydrogenase, putative
Overlap-up	CNF01120	1.55366	2.86188e-26	2.66459e-25	1.41705	4.55433e-16	1.63046e-15	hypothetical protein
Overlap-up	CNA07170	3.51318	2.96737e-26	2.75873e-25	3.52867	3.87031e-29	2.59999e-28	hypothetical protein
Overlap-up	CNC03600	1.78668	3.09253e-26	2.87085e-25	2.10529	1.43202e-33	1.1762e-32	conserved hypothetical protein
Overlap-up	CNC02950	1.59541	3.41848e-26	3.16876e-25	1.63545	3.67687e-28	2.34044e-27	expressed protein
Overlap-up	CNA07580	2.19911	3.84621e-26	3.56001e-25	2.66331	7.66045e-36	6.7773e-35	hypothetical protein
Overlap-up	CNB01390	2.1627	4.72785e-26	4.36962e-25	2.09069	7.42633e-24	3.92339e-23	heterokaryon incompatibility protein HET-C, putative
Overlap-up	CNF02650	1.26374	5.64505e-26	5.20204e-25	1.34564	3.86825e-22	1.89448e-21	hypothetical protein
Overlap-up	CNH03000	1.35271	6.00422e-26	5.52494e-25	2.09524	2.83408e-41	3.14742e-40	cell wall integrity protein scw1, putative
Overlap-up	CNA05400	1.27787	6.203e-26	5.69952e-25	1.47393	7.46948e-25	4.12587e-24	u6 snRNA-associated sm-like protein lsm8, putative
Overlap-up	CNH00370	2.19987	7.25457e-26	6.63666e-25	2.21478	2.54895e-30	1.80458e-29	beta-glucosidase, putative
Overlap-up	CNA02720	2.36528	7.59063e-26	6.92398e-25	2.44978	1.21818e-26	7.22887e-26	expressed protein
Overlap-up	CNB05380	1.39554	7.73005e-26	7.04095e-25	1.53939	1.32816e-33	1.09374e-32	suppressor of initiator codon mutations, putative
Overlap-up	CNF03150	2.11798	8.1862e-26	7.43491e-25	2.31015	1.71872e-44	2.13839e-43	expressed protein
Overlap-up	CNA04425	3.50354	8.48696e-26	7.68589e-25	3.94329	6.03313e-25	3.35008e-24	hypothetical protein
Overlap-up	CNF02560	2.12859	9.34291e-26	8.43677e-25	2.34128	2.53929e-27	1.55061e-26	multidrug resistance protein fnx1, putative
Overlap-up	CNK00380	2.15797	1.08009e-25	9.69766e-25	2.50613	5.01411e-30	3.50266e-29	membrane transporter, putative
Overlap-up	CNB00690	2.58925	1.16747e-25	1.04673e-24	1.94518	1.66471e-15	5.81774e-15	conserved hypothetical protein
Overlap-up	CNG00430	3.19312	1.3658e-25	1.21934e-24	2.85132	5.86976e-19	2.46843e-18	conserved hypothetical protein
Overlap-up	CNN01340	2.68745	1.63026e-25	1.44398e-24	2.23683	4.09528e-17	1.54504e-16	expressed protein
Overlap-up	CNG03610	1.97461	2.03555e-25	1.79436e-24	2.81956	2.39434e-46	3.21351e-45	checkpoint supporessor 1, putative
Overlap-up	CNB04900	2.77741	2.10008e-25	1.84865e-24	2.87982	3.53353e-27	2.13706e-26	septin ring protein, putative
Overlap-up	CNA05000	2.54521	2.12677e-25	1.86954e-24	2.72845	6.78244e-31	4.92332e-30	conserved hypothetical protein
Overlap-up	CNC06330	2.01867	2.31443e-25	2.02883e-24	2.65295	3.9457e-36	3.5105e-35	hypothetical protein
Overlap-up	CNB00550	1.62963	2.77725e-25	2.43116e-24	1.38099	1.57475e-17	6.09418e-17	histone H2A-1, putative
Overlap-up	CNB04025	1.97406	2.8579e-25	2.49828e-24	2.05573	1.29708e-22	6.52471e-22	hypothetical protein
Overlap-up	CNE03780	2.49363	2.94109e-25	2.56744e-24	2.41799	8.82845e-28	5.50839e-27	expressed protein
Overlap-up	CNJ01480	2.07838	3.04966e-25	2.65852e-24	1.96114	1.36244e-19	5.88244e-19	expressed protein
Overlap-up	CNH01550	1.53347	3.23693e-25	2.8101e-24	1.76257	2.2053e-32	1.72158e-31	expressed protein
Overlap-up	CNA00230	1.27478	3.25459e-25	2.82154e-24	1.58441	8.99116e-30	6.22572e-29	expressed protein
Overlap-up	CNL04410	1.71586	3.31082e-25	2.86634e-24	2.18716	7.03235e-46	9.22246e-45	hypothetical protein
Overlap-up	CNN02150	1.91906	4.03612e-25	3.47991e-24	1.6278	1.53845e-16	5.63891e-16	hypothetical protein
Overlap-up	CNC06570	1.82205	4.06121e-25	3.49675e-24	2.11161	1.88692e-33	1.53385e-32	hypothetical protein
Overlap-up	CNA03300	1.48454	4.39704e-25	3.76665e-24	1.08644	1.92844e-13	6.07623e-13	hypothetical protein
Overlap-up	CNC03930	1.92776	4.6892e-25	4.01003e-24	2.3651	3.72075e-37	3.41141e-36	hypothetical protein
Overlap-up	CNB02680	2.45547	4.75436e-25	4.05891e-24	2.99172	1.96338e-37	1.82669e-36	glucose transporter, putative
Overlap-up	CNA02405	2.89455	4.80787e-25	4.09483e-24	2.88627	3.42942e-24	1.84423e-23	hypothetical protein
Overlap-up	CND04360	2.66017	4.87668e-25	4.14781e-24	3.36473	1.72129e-40	1.83102e-39	conserved hypothetical protein
Overlap-up	CNK00560	3.23421	4.94465e-25	4.19995e-24	3.91022	2.79416e-39	2.82009e-38	delta DNA polymerase, putative
Overlap-up	CNE02110	2.53202	6.97739e-25	5.87108e-24	2.81125	1.16395e-27	7.21946e-27	conserved hypothetical protein
Overlap-up	CNA04450	4.14602	7.59559e-25	6.37422e-24	2.04285	8.13256e-06	1.55173e-05	-
Overlap-up	CNC06980	2.03058	8.12748e-25	6.8115e-24	2.62016	3.16342e-38	3.0419e-37	expressed protein
Overlap-up	CNE04600	1.19323	8.44628e-25	7.06926e-24	1.30293	7.25428e-20	3.1624e-19	leukotriene-A4 hydrolase, putative
Overlap-up	CND01980	3.22351	8.61655e-25	7.2022e-24	3.15049	9.86967e-26	5.67529e-25	expressed protein
Overlap-up	CNB03330	1.30693	8.85805e-25	7.38444e-24	1.61545	6.4647e-24	3.42972e-23	conserved hypothetical protein
Overlap-up	CNJ00965	1.79397	9.36145e-25	7.78348e-24	1.67751	2.17983e-19	9.3223e-19	hypothetical protein
Overlap-up	CNA05050	1.1085	9.5524e-25	7.93177e-24	1.19607	2.50142e-21	1.17754e-20	expressed protein
Overlap-up	CNB00920	1.87185	9.98981e-25	8.25143e-24	1.83388	1.51452e-22	7.58824e-22	hypothetical protein
Overlap-up	CNM00200	5.7056	1.02644e-24	8.45605e-24	5.06029	3.91982e-19	1.66059e-18	hypothetical protein
Overlap-up	CNC07100	2.62489	1.04175e-24	8.57097e-24	2.7518	3.1941e-27	1.93735e-26	expressed protein
Overlap-up	CND03170	3.03833	1.15984e-24	9.51762e-24	2.97788	4.50352e-24	2.39934e-23	expressed protein
Overlap-up	CNN02170	4.33948	1.17095e-24	9.59632e-24	4.61014	9.73167e-28	6.06595e-27	hypothetical protein
Overlap-up	CNE00410	1.49792	1.56228e-24	1.27536e-23	1.53436	4.01119e-15	1.37664e-14	expressed protein
Overlap-up	CNJ02610	2.20435	1.59496e-24	1.30035e-23	2.43078	3.1742e-24	1.70989e-23	nucleus protein, putative
Overlap-up	CNA00700	3.40775	1.69548e-24	1.37873e-23	2.58403	5.1481e-15	1.75631e-14	expressed protein
Overlap-up	CNK01430	2.29397	1.74507e-24	1.41539e-23	2.87272	1.01412e-37	9.56212e-37	DNA polymerase epsilon, catalytic subunit a, putative
Overlap-up	CNL05460	1.30978	2.2926e-24	1.84522e-23	1.01083	3.09106e-13	9.61461e-13	conserved hypothetical protein
Overlap-up	CNB01760	1.46084	2.50975e-24	2.00716e-23	1.68832	3.39183e-30	2.38525e-29	expressed protein
Overlap-up	CNL06180	2.05933	2.71981e-24	2.16964e-23	1.79772	2.1804e-14	7.15608e-14	class III aminotransferase, putative
Overlap-up	CNF00420	1.59525	2.96152e-24	2.35351e-23	1.49891	2.43978e-18	9.88448e-18	SLY1 protein, putative
Overlap-up	CND04350	1.12775	3.12691e-24	2.48182e-23	1.44621	2.41843e-27	1.48112e-26	protein transporter, putative
Overlap-up	CNL04920	1.90208	3.40721e-24	2.69748e-23	2.13227	6.32753e-28	3.98344e-27	conserved hypothetical protein
Overlap-up	CNF00140	1.67909	3.50499e-24	2.77141e-23	2.03588	2.06853e-28	1.33555e-27	conserved hypothetical protein
Overlap-up	CNH03180	2.19339	3.73446e-24	2.94915e-23	2.47143	5.18767e-28	3.27239e-27	conserved hypothetical protein
Overlap-up	CNJ00860	2.43655	4.01511e-24	3.16284e-23	3.19914	3.44512e-38	3.30773e-37	conserved hypothetical protein
Overlap-up	CNJ02110	3.13636	4.34521e-24	3.41007e-23	2.91142	4.02128e-24	2.15516e-23	monosaccharide transporter, putative
Overlap-up	CNB04400	2.05957	4.6516e-24	3.64597e-23	2.74397	1.94365e-47	2.70652e-46	expressed protein
Overlap-up	CNA07130	2.36072	4.96281e-24	3.87543e-23	2.26671	1.7638e-17	6.80077e-17	succinate-semialdehyde dehydrogenase [NAD(P)+], putative
Overlap-up	CNH03320	1.40628	5.14624e-24	4.01368e-23	1.40674	6.75188e-20	2.95975e-19	hypothetical protein
Overlap-up	CNA01440	3.10496	5.22926e-24	4.07338e-23	2.38778	1.2589e-12	3.78691e-12	expressed protein
Overlap-up	CNE04130	1.58357	5.56463e-24	4.32927e-23	1.36328	7.81707e-11	2.14392e-10	conserved hypothetical protein
Overlap-up	CNL04460	2.17437	6.05418e-24	4.69273e-23	2.54324	2.87651e-28	1.84213e-27	expressed protein
Overlap-up	CNL06030	1.06234	6.77856e-24	5.23488e-23	1.1789	2.01702e-21	9.53774e-21	protein-nucleus import-related protein, putative
Overlap-up	CNG03210	1.74707	6.80432e-24	5.24833e-23	1.30731	7.21272e-13	2.1969e-12	hypothetical protein
Overlap-up	CND04760	1.15593	6.92873e-24	5.33775e-23	1.38231	1.26813e-18	5.23177e-18	conserved hypothetical protein
Overlap-up	CNG00640	1.84773	7.50112e-24	5.77164e-23	2.14754	4.73705e-29	3.16539e-28	hypothetical protein
Overlap-up	CNF01420	1.93603	8.30249e-24	6.38045e-23	1.61186	3.27588e-14	1.06627e-13	conserved hypothetical protein
Overlap-up	CND01030	2.28813	8.50092e-24	6.52497e-23	2.82693	1.67909e-28	1.08896e-27	conserved hypothetical protein
Overlap-up	CND04580	1.38159	9.57531e-24	7.31395e-23	1.80373	4.27277e-27	2.57674e-26	chaperone, putative
Overlap-up	CNH03660	4.41803	1.00854e-23	7.68495e-23	4.60315	1.50034e-31	1.12001e-30	alpha-amylase AmyA, putative
Overlap-up	CNE01970	2.97113	1.03248e-23	7.84833e-23	2.74005	7.69492e-21	3.53529e-20	conserved hypothetical protein
Overlap-up	CNA03360	1.41467	1.15158e-23	8.71156e-23	1.51878	2.5783e-18	1.04323e-17	conserved hypothetical protein
Overlap-up	CNC05110	3.74434	1.3821e-23	1.04304e-22	4.97688	1.27458e-49	1.87852e-48	expressed protein
Overlap-up	CNH01960	2.38454	1.43449e-23	1.07998e-22	2.1781	3.41135e-13	1.05796e-12	conserved hypothetical protein
Overlap-up	CNB04600	2.64412	1.61242e-23	1.2096e-22	3.09404	7.8488e-32	5.92228e-31	uridine transporter, putative
Overlap-up	CNB05080	2.90878	1.66607e-23	1.24836e-22	3.00941	8.78878e-29	5.8052e-28	transaldolase, putative
Overlap-up	CNE02570	2.57297	1.7132e-23	1.28215e-22	2.49951	4.00374e-20	1.77856e-19	succinate:fumarate antiporter, putative
Overlap-up	CNK01890	3.09934	2.075e-23	1.54557e-22	2.20539	7.28501e-12	2.10219e-11	hypothetical protein
Overlap-up	CNB04895	4.89308	2.282e-23	1.69774e-22	4.67686	4.17227e-20	1.85082e-19	hypothetical protein
Overlap-up	CNJ00610	2.4121	2.59657e-23	1.92722e-22	2.78344	5.09499e-28	3.21714e-27	Argonaute-like protein, putative
Overlap-up	CNC03090	2.017	2.68119e-23	1.98768e-22	1.76909	1.29244e-18	5.32858e-18	expressed protein
Overlap-up	CNJ01190	1.39612	2.87796e-23	2.13105e-22	1.04759	1.18928e-10	3.21283e-10	acyl-CoA dehydrogenase, putative
Overlap-up	CNL04480	3.00661	2.91489e-23	2.15585e-22	2.9782	8.06158e-22	3.88483e-21	hypothetical protein
Overlap-up	CNE03480	1.32479	2.96791e-23	2.19249e-22	1.40258	1.88814e-19	8.11334e-19	Alpha-amylase precursor, putative
Overlap-up	CNE04480	2.46581	3.05492e-23	2.25148e-22	2.61852	1.07978e-23	5.66659e-23	sphingosine N-acyltransferase, putative
Overlap-up	CNH01035	1.34283	3.59406e-23	2.63781e-22	1.63332	9.77711e-30	6.75509e-29	hypothetical protein
Overlap-up	CNE04300	2.75381	3.75838e-23	2.75381e-22	2.88012	8.74079e-25	4.81125e-24	protein-vacuolar targeting-related protein, putative
Overlap-up	CNL04510	1.83285	4.22216e-23	3.07573e-22	2.18113	3.65188e-29	2.46112e-28	hypothetical protein
Overlap-up	CNG03230	1.43293	5.11228e-23	3.70699e-22	1.33171	2.45326e-17	9.37887e-17	vacuole fusion, non-autophagic-related protein, putative
Overlap-up	CNC05550	1.96652	5.37375e-23	3.88763e-22	2.06058	2.12093e-22	1.05511e-21	hypothetical protein
Overlap-up	CNG01260	1.68034	6.48626e-23	4.68709e-22	1.15396	8.59831e-11	2.34899e-10	expressed protein
Overlap-up	CNG00440	1.6109	8.37889e-23	6.02017e-22	1.65256	1.12525e-23	5.90032e-23	hypothetical protein
Overlap-up	CNC05940	1.24497	8.78727e-23	6.30639e-22	1.02907	7.61326e-15	2.56815e-14	nuclear mRNA splicing, via spliceosome-related protein, putative
Overlap-up	CNC00340	1.95531	9.52174e-23	6.81795e-22	1.75484	4.77643e-18	1.89853e-17	conserved hypothetical protein
Overlap-up	CNL04420	4.01914	1.02553e-22	7.33486e-22	4.25437	4.60288e-26	2.68097e-25	hypothetical protein
Overlap-up	CNA02520	1.24861	1.02748e-22	7.34046e-22	1.39169	1.30122e-23	6.79481e-23	hypothetical protein
Overlap-up	CNE05080	3.5776	1.33789e-22	9.53643e-22	3.60298	2.65345e-22	1.31072e-21	expressed protein
Overlap-up	CNA01480	1.49484	1.35505e-22	9.63695e-22	1.80791	2.05808e-31	1.52375e-30	hypothetical protein
Overlap-up	CNA03320	2.38184	1.47932e-22	1.0497e-21	2.47413	2.04498e-24	1.11204e-23	conserved hypothetical protein
Overlap-up	CNA01390	2.0405	1.50395e-22	1.06597e-21	1.82684	1.04764e-17	4.08689e-17	conserved expressed protein
Overlap-up	CNA06190	1.29355	1.57358e-22	1.11408e-21	1.63697	7.06914e-24	3.74095e-23	hypothetical protein
Overlap-up	CNN01600	1.72644	1.7612e-22	1.24132e-21	1.67418	4.34663e-18	1.73315e-17	hsk1-interacting molecule 1, putative
Overlap-up	CNG01930	1.30158	1.95067e-22	1.37332e-21	1.40918	3.93974e-19	1.66791e-18	DNA supercoiling, putative
Overlap-up	CNF01760	2.74083	2.03789e-22	1.43152e-21	3.20036	1.25079e-28	8.18462e-28	hypothetical protein
Overlap-up	CNB02710	2.13702	2.26654e-22	1.5886e-21	2.4309	9.74073e-30	6.73734e-29	phospholipid metabolism-related protein, putative
Overlap-up	CNG01630	1.22657	2.31593e-22	1.62141e-21	1.51932	8.24418e-23	4.17035e-22	calcineurin temperature suppressor Cts1
Overlap-up	CNI00410	2.62392	2.75217e-22	1.91829e-21	2.98261	6.00207e-26	3.47988e-25	MAP kinase, putative
Overlap-up	CNG01700	1.91247	2.98829e-22	2.08056e-21	2.43437	8.08754e-33	6.40907e-32	hypothetical protein
Overlap-up	CNE03670	2.23896	3.17619e-22	2.20407e-21	1.47115	3.06665e-10	8.07027e-10	expressed protein
Overlap-up	CNJ01360	2.33638	3.18895e-22	2.21049e-21	1.98981	6.51419e-15	2.20685e-14	carboxylic acid transport protein, putative
Overlap-up	CNF01920	2.09276	3.32304e-22	2.30091e-21	2.32298	3.57643e-20	1.59323e-19	hypothetical protein
Overlap-up	CNJ01730	2.05246	3.8431e-22	2.65516e-21	2.65699	4.9281e-32	3.75894e-31	hypothetical protein
Overlap-up	CND03720	1.20019	4.75973e-22	3.26337e-21	1.22621	8.95881e-20	3.88935e-19	hypothetical protein
Overlap-up	CND05430	1.632	5.38725e-22	3.68959e-21	1.98714	3.15561e-29	2.1358e-28	hypothetical protein
Overlap-up	CNF03205	4.31049	5.83457e-22	3.98727e-21	4.58787	2.97172e-25	1.67521e-24	hypothetical protein
Overlap-up	CNJ02900	1.81821	6.04343e-22	4.12552e-21	1.8296	5.84887e-20	2.57465e-19	hypothetical protein
Overlap-up	CNL05650	1.43411	6.88533e-22	4.69516e-21	1.39976	4.53829e-19	1.91617e-18	expressed protein
Overlap-up	CNL06730	2.17705	7.5528e-22	5.14473e-21	2.02614	6.0415e-18	2.39083e-17	conserved hypothetical protein
Overlap-up	CNK00360	2.12412	8.56477e-22	5.82146e-21	1.54376	8.06178e-10	2.06975e-09	autophagy-related protein, putative
Overlap-up	CNL06590	2.49886	1.12802e-21	7.63418e-21	1.87164	1.02576e-12	3.10485e-12	hypothetical protein
Overlap-up	CNE00630	3.18932	1.14731e-21	7.75639e-21	3.46742	2.99035e-23	1.53483e-22	conserved hypothetical protein
Overlap-up	CNG01140	1.84991	1.15015e-21	7.76723e-21	2.55212	8.95024e-35	7.69184e-34	hypothetical protein
Overlap-up	CNF04360	2.68562	1.28722e-21	8.68355e-21	3.0561	2.62826e-28	1.68486e-27	hypothetical protein
Overlap-up	CNE03350	1.48855	1.31825e-21	8.88337e-21	2.0819	7.99856e-40	8.27129e-39	expressed protein
Overlap-up	CNF04140	1.50224	1.54854e-21	1.03796e-20	1.68979	4.96503e-22	2.42036e-21	Rho small monomeric GTPase, putative
Overlap-up	CNA00210	1.53272	1.76007e-21	1.1785e-20	1.93424	2.65685e-29	1.80792e-28	hypothetical protein
Overlap-up	CND06020	1.62837	2.10222e-21	1.40461e-20	2.25342	4.88413e-42	5.55119e-41	hypothetical protein
Overlap-up	CND03690	2.20021	2.19063e-21	1.46058e-20	2.4615	7.18533e-31	5.2038e-30	thiosulfate sulfurtransferase, putative
Overlap-up	CNG02730	1.68245	2.56173e-21	1.70259e-20	1.29324	6.90653e-12	1.99663e-11	hypothetical protein
Overlap-up	CNK02840	4.75422	2.91509e-21	1.92929e-20	4.39443	8.32241e-18	3.26885e-17	hypothetical protein
Overlap-up	CND01550	1.11116	3.20482e-21	2.11659e-20	1.37777	1.41941e-21	6.75748e-21	hypothetical protein
Overlap-up	CNM00190	4.2839	3.48157e-21	2.29696e-20	4.10079	4.01301e-17	1.51581e-16	expressed protein
Overlap-up	CNN00390	1.43099	3.60649e-21	2.37688e-20	1.61994	1.03827e-25	5.94861e-25	expressed protein
Overlap-up	CND06150	2.98159	3.64245e-21	2.39807e-20	3.09496	2.11765e-19	9.07482e-19	conserved hypothetical protein
Overlap-up	CNF01370	1.72847	3.71127e-21	2.44083e-20	2.23995	2.94885e-36	2.63849e-35	conserved hypothetical protein
Overlap-up	CNC02030	2.4206	4.48846e-21	2.94582e-20	2.07385	1.75087e-14	5.77038e-14	hypothetical protein
Overlap-up	CNG01910	1.45733	5.14654e-21	3.37069e-20	1.8536	2.66215e-35	2.32266e-34	hypothetical protein
Overlap-up	CNF01520	1.41292	6.29539e-21	4.10603e-20	1.74572	1.74066e-22	8.69365e-22	UDP-N-acetylglucosamine diphosphorylase, putative
Overlap-up	CNB04630	2.85951	6.55378e-21	4.26572e-20	3.22582	1.6837e-33	1.37575e-32	conserved hypothetical protein
Overlap-up	CNJ01540	1.10517	8.26725e-21	5.36434e-20	1.28529	3.0601e-22	1.50688e-21	hypothetical protein
Overlap-up	CND04090	1.68513	8.40541e-21	5.44837e-20	2.29331	3.62816e-37	3.33136e-36	hypothetical protein
Overlap-up	CNE03150	4.12186	8.43679e-21	5.46308e-20	4.27058	5.41817e-25	3.01657e-24	cellulase, putative
Overlap-up	CNH02990	1.82312	9.52488e-21	6.14238e-20	1.97758	3.52954e-28	2.25576e-27	sugar transporter, putative
Overlap-up	CNH01120	1.11412	1.0267e-20	6.61419e-20	1.29618	2.95598e-17	1.12599e-16	Kex protein, putative
Overlap-up	CNE01180	2.07726	1.12457e-20	7.22989e-20	2.33005	1.35215e-29	9.30138e-29	conserved hypothetical protein
Overlap-up	CNF02060	1.80404	1.15597e-20	7.42418e-20	2.13873	1.24992e-23	6.53232e-23	hypothetical protein
Overlap-up	CNC02270	1.17763	1.22548e-20	7.85458e-20	1.48846	1.20698e-27	7.479e-27	expressed protein
Overlap-up	CNJ02540	1.10006	1.24262e-20	7.95629e-20	1.29469	2.23226e-25	1.26401e-24	DNA binding protein, putative
Overlap-up	CNL05130	1.19669	1.28421e-20	8.21426e-20	1.56782	1.70592e-31	1.26898e-30	expressed protein
Overlap-up	CNG00340	1.48417	1.58689e-20	1.01297e-19	1.5188	1.35491e-21	6.46015e-21	kynurenine 3-monooxygenase, putative
Overlap-up	CNF03470	2.99338	1.76375e-20	1.12359e-19	2.96603	4.68714e-16	1.6742e-15	formate dehydrogenase, putative
Overlap-up	CNJ03365	1.78338	2.07168e-20	1.31842e-19	1.47469	2.25533e-10	5.99269e-10	hypothetical protein
Overlap-up	CNA07270	2.65562	2.10924e-20	1.33826e-19	2.34404	6.4059e-15	2.1725e-14	expressed protein
Overlap-up	CNK02770	1.32854	2.1606e-20	1.36809e-19	2.00773	2.99194e-34	2.50973e-33	beta-1,3 glucan biosynthesis-related protein, putative
Overlap-up	CNF04590	1.42872	2.9946e-20	1.88669e-19	1.7223	1.33992e-29	9.22732e-29	NADPH-ferrihemoprotein reductase, putative
Overlap-up	CNH02735	2.14476	3.18294e-20	2.00134e-19	2.09861	4.32099e-21	2.00565e-20	hypothetical protein
Overlap-up	CNH02560	1.24135	3.22878e-20	2.02814e-19	1.40109	1.11736e-24	6.12366e-24	syntaxin, putative
Overlap-up	CNL04560	1.67124	3.5074e-20	2.19657e-19	1.96942	1.9265e-23	9.94465e-23	conserved hypothetical protein
Overlap-up	CNE02390	2.70283	3.67247e-20	2.29539e-19	2.83832	1.10834e-21	5.30051e-21	hypothetical protein
Overlap-up	CND05570	1.65109	3.74594e-20	2.33666e-19	1.35975	1.39082e-13	4.40647e-13	conserved hypothetical protein
Overlap-up	CNJ03300	2.30062	4.45463e-20	2.76231e-19	2.61933	1.16016e-28	7.59949e-28	expressed protein
Overlap-up	CNL05900	1.81468	5.32201e-20	3.28721e-19	1.84532	4.32309e-22	2.11396e-21	hypothetical protein
Overlap-up	CNL05890	1.39079	5.34413e-20	3.29765e-19	1.82518	2.40991e-28	1.5512e-27	conserved hypothetical protein
Overlap-up	CNA07380	2.78919	5.55785e-20	3.42281e-19	2.65594	1.16627e-16	4.29218e-16	hypothetical protein
Overlap-up	CNF04020	1.50465	5.87216e-20	3.61284e-19	1.85869	5.22044e-26	3.03228e-25	conserved hypothetical protein
Overlap-up	CNA03725	1.87458	6.19427e-20	3.8073e-19	2.1145	8.85562e-26	5.10149e-25	hypothetical protein
Overlap-up	CNE00575	1.52343	7.14028e-20	4.37594e-19	1.53958	4.53402e-22	2.21367e-21	hypothetical protein
Overlap-up	CNE03090	1.26737	7.8145e-20	4.76594e-19	1.36039	1.43221e-22	7.18726e-22	NBP35, putative
Overlap-up	CNB03140	1.35796	8.46901e-20	5.15512e-19	2.10295	9.41121e-32	7.06737e-31	ubiquitin-protein ligase, putative
Overlap-up	CNA02535	1.68311	9.57203e-20	5.80968e-19	2.1447	1.48338e-51	2.30472e-50	hypothetical protein
Overlap-up	CNC07120	1.75435	9.97525e-20	6.04276e-19	2.51445	1.53504e-28	9.99281e-28	protein regulator of cytokinesis 1, putative
Overlap-up	CNM00410	3.22435	1.03201e-19	6.24562e-19	2.89201	3.01111e-15	1.03736e-14	beta-glucan synthesis-associated protein, putative
Overlap-up	CNH01790	3.85906	1.06168e-19	6.41906e-19	3.95345	8.75403e-23	4.41763e-22	vesicle-mediated transport-related protein, putative
Overlap-up	CND03560	1.49101	1.13453e-19	6.85293e-19	1.49835	4.48965e-18	1.78905e-17	hypothetical protein
Overlap-up	CNL06440	1.85312	1.14807e-19	6.92627e-19	1.62902	1.40947e-14	4.68682e-14	conserved hypothetical protein
Overlap-up	CNC01250	1.76742	1.14888e-19	6.92627e-19	1.74663	1.34287e-21	6.40759e-21	expressed protein
Overlap-up	CNA00240	2.19896	1.19054e-19	7.16374e-19	2.59758	7.62876e-28	4.77877e-27	aldolase, putative
Overlap-up	CNN00580	1.97161	1.31294e-19	7.87766e-19	2.38366	5.67285e-38	5.40549e-37	expressed protein
Overlap-up	CNJ00493	2.80651	1.40921e-19	8.44722e-19	2.46853	2.27642e-14	7.46731e-14	hypothetical protein
Overlap-up	CNB04320	1.31831	1.48001e-19	8.86318e-19	1.76318	3.37714e-22	1.65782e-21	hypothetical protein
Overlap-up	CNB03190	1.9937	1.58715e-19	9.46877e-19	2.05025	3.61682e-24	1.9417e-23	expressed protein
Overlap-up	CND02600	1.73169	1.65188e-19	9.83624e-19	1.74367	1.31262e-16	4.81956e-16	conserved hypothetical protein
Overlap-up	CNA04900	2.61829	2.0841e-19	1.23631e-18	2.55261	2.83793e-15	9.78769e-15	hypothetical protein
Overlap-up	CNG00740	3.63423	2.42157e-19	1.43516e-18	3.43946	6.75075e-18	2.66648e-17	cytoplasm protein, putative
Overlap-up	CND04960	2.76584	2.51764e-19	1.48929e-18	2.42432	2.91682e-10	7.68879e-10	conserved hypothetical protein
Overlap-up	CNH00850	1.44459	2.84337e-19	1.68039e-18	1.49269	1.03258e-16	3.81576e-16	hypothetical protein
Overlap-up	CNE03210	3.42682	2.99979e-19	1.77117e-18	3.1659	7.87215e-17	2.92103e-16	hypothetical protein
Overlap-up	CNK02620	1.9617	3.01277e-19	1.77717e-18	1.95009	1.62199e-18	6.64384e-18	ATP-dependent protein binding protein, putative
Overlap-up	CNE00510	1.34742	3.14542e-19	1.85368e-18	1.37555	4.22871e-17	1.59347e-16	DNA repair protein rad16, putative
Overlap-up	CNC03460	2.35371	3.47932e-19	2.04471e-18	2.38512	1.78991e-18	7.30795e-18	conserved hypothetical protein
Overlap-up	CNJ00630	2.95593	3.6813e-19	2.16139e-18	2.73818	7.50729e-14	2.40264e-13	hypothetical protein
Overlap-up	CNH03050	2.66841	3.725e-19	2.18501e-18	3.30626	7.80635e-32	5.8973e-31	hypothetical protein
Overlap-up	CNB00850	1.23829	4.24952e-19	2.48573e-18	1.45887	6.21673e-22	3.00269e-21	expressed protein
Overlap-up	CNH00933	1.81107	4.68624e-19	2.73357e-18	2.35933	1.02368e-35	9.04392e-35	hypothetical protein
Overlap-up	CNH01275	1.91461	4.76681e-19	2.77799e-18	1.86859	4.20037e-18	1.67696e-17	hypothetical protein
Overlap-up	CNA06170	5.04557	5.30492e-19	3.07451e-18	5.11929	8.7718e-19	3.6499e-18	cystathionine beta-synthase, putative
Overlap-up	CNC00620	2.37986	5.69636e-19	3.29833e-18	3.28631	1.0347e-27	6.44314e-27	hypothetical protein
Overlap-up	CNE02510	1.44646	6.25048e-19	3.60591e-18	1.55046	3.3269e-16	1.20264e-15	hypothetical protein
Overlap-up	CNF04070	1.40783	6.4449e-19	3.71467e-18	1.56131	1.26733e-20	5.75546e-20	conserved hypothetical protein
Overlap-up	CNA03390	1.01745	6.92225e-19	3.97162e-18	1.00206	3.49761e-16	1.2629e-15	O-sialoglycoprotein endopeptidase, putative
Overlap-up	CNL06530	1.41685	7.23513e-19	4.14358e-18	1.42784	1.16129e-18	4.80355e-18	conserved hypothetical protein
Overlap-up	CNG01730	1.41257	9.42035e-19	5.35123e-18	1.54507	5.234e-21	2.41876e-20	hypothetical protein
Overlap-up	CNJ03310	2.17642	9.89663e-19	5.61166e-18	2.42472	4.06934e-20	1.80643e-19	expressed protein
Overlap-up	CNE02085	2.8094	1.00236e-18	5.67345e-18	3.11254	1.90321e-24	1.03674e-23	hypothetical protein
Overlap-up	CNE03300	1.53884	1.07227e-18	6.04736e-18	1.45768	5.26305e-14	1.69471e-13	conserved hypothetical protein
Overlap-up	CNB03060	1.07662	1.10033e-18	6.20007e-18	1.41343	7.92272e-21	3.6373e-20	expressed protein
Overlap-up	CNK01410	1.32055	1.12421e-18	6.32898e-18	1.63212	1.78099e-24	9.71002e-24	hypothetical protein
Overlap-up	CNA04200	1.87251	1.22924e-18	6.91404e-18	2.3204	5.37062e-35	4.65355e-34	ubiquitin-protein ligase, putative
Overlap-up	CNL04355	2.41438	1.41579e-18	7.95621e-18	2.39955	1.27054e-19	5.49321e-19	hypothetical protein
Overlap-up	CND04060	1.6997	1.81672e-18	1.0182e-17	1.82972	2.37728e-24	1.2883e-23	expressed protein
Overlap-up	CNF01770	2.53805	2.12929e-18	1.19021e-17	2.96087	2.4966e-26	1.46498e-25	conserved hypothetical protein
Overlap-up	CNJ02360	1.58319	2.66917e-18	1.48408e-17	2.51197	1.73467e-23	8.98382e-23	hypothetical protein
Overlap-up	CNG02640	1.34936	2.81734e-18	1.56508e-17	1.64187	7.2018e-23	3.65184e-22	conserved hypothetical protein
Overlap-up	CNC03230	1.88075	3.15862e-18	1.74696e-17	1.90423	3.27939e-17	1.24542e-16	long-chain acyl-CoA synthetase, putative
Overlap-up	CNF00300	1.93697	3.40414e-18	1.8811e-17	2.17673	2.18632e-17	8.38886e-17	hypothetical protein
Overlap-up	CNF02050	1.57295	4.03785e-18	2.21765e-17	1.47916	2.0281e-11	5.73689e-11	sulfur metabolite repression control protein, putative
Overlap-up	CNN01165	1.71787	4.68364e-18	2.56115e-17	1.75742	1.64834e-17	6.37504e-17	hypothetical protein
Overlap-up	CNC02290	2.24498	5.62368e-18	3.0672e-17	2.13421	5.65696e-13	1.73645e-12	expressed protein
Overlap-up	CNB05750	2.33043	5.69924e-18	3.10303e-17	1.8266	6.15303e-09	1.4911e-08	racemase, putative
Overlap-up	CNE00960	2.65701	6.53717e-18	3.55004e-17	2.90697	7.21027e-21	3.31988e-20	conserved hypothetical protein
Overlap-up	CNF04310	1.32057	6.73994e-18	3.657e-17	1.41591	5.6687e-20	2.49708e-19	cytoplasm protein, putative
Overlap-up	CNJ03175	2.4513	7.04447e-18	3.81894e-17	1.90282	2.29851e-09	5.72856e-09	hypothetical protein
Overlap-up	CNG03110	1.77022	7.33009e-18	3.96694e-17	1.87062	1.62613e-18	6.65648e-18	conserved hypothetical protein
Overlap-up	CNF02120	2.30517	7.42751e-18	4.01621e-17	2.99931	4.68448e-18	1.86434e-17	expressed protein
Overlap-up	CND03470	2.92521	8.82301e-18	4.74227e-17	2.98592	8.33924e-16	2.94535e-15	expressed protein
Overlap-up	CNJ02230	1.21759	1.02093e-17	5.45941e-17	1.435	1.33273e-17	5.17665e-17	calcineurin A catalytic subunit, putative
Overlap-up	CNL05760	1.4131	1.07746e-17	5.75193e-17	2.00419	2.17153e-35	1.89987e-34	carnitine acetyltransferase, putative
Overlap-up	CNA03970	1.31064	1.37014e-17	7.25898e-17	1.65948	8.51882e-27	5.08568e-26	conserved hypothetical protein
Overlap-up	CNA00160	2.68247	1.40981e-17	7.45032e-17	2.13272	1.16166e-10	3.13956e-10	conserved hypothetical protein
Overlap-up	CNA07080	2.51277	1.63224e-17	8.58258e-17	3.05162	1.0923e-26	6.50024e-26	conserved hypothetical protein
Overlap-up	CNN01540	1.95796	1.645e-17	8.64242e-17	2.63327	5.70232e-31	4.15841e-30	conserved hypothetical protein
Overlap-up	CNL06700	1.82694	1.71026e-17	8.97033e-17	1.9248	7.21233e-20	3.14629e-19	conserved hypothetical protein
Overlap-up	CNL06490	1.72302	1.74794e-17	9.15268e-17	1.88864	7.32497e-19	3.06e-18	ABC transporter, putative
Overlap-up	CNH00230	1.98285	2.16854e-17	1.12521e-16	1.86106	2.75917e-14	9.01337e-14	cytoplasm protein, putative
Overlap-up	CNG03380	1.9819	2.23456e-17	1.15756e-16	1.96308	3.38775e-14	1.10211e-13	cell wall surface anchor protein, putative
Overlap-up	CNH03475	2.06222	2.73283e-17	1.41103e-16	2.35036	7.01438e-18	2.76888e-17	hypothetical protein
Overlap-up	CNG02400	2.91166	2.89068e-17	1.49008e-16	2.99466	3.97595e-18	1.59038e-17	biotin transporter, putative
Overlap-up	CNB02135	1.70748	3.13122e-17	1.61276e-16	2.09954	6.41515e-25	3.5466e-24	hypothetical protein
Overlap-up	CNH01560	4.70704	3.35279e-17	1.72546e-16	4.21491	3.16855e-13	9.85076e-13	expressed protein
Overlap-up	CNL06750	3.04131	3.41666e-17	1.7569e-16	3.29257	2.765e-18	1.11519e-17	hypothetical protein
Overlap-up	CND04210	1.5295	3.71398e-17	1.90667e-16	1.58723	2.31205e-17	8.84977e-17	conserved hypothetical protein
Overlap-up	CNN00155	1.6485	5.16231e-17	2.62877e-16	2.3006	3.3148e-26	1.93968e-25	hypothetical protein
Overlap-up	CNM00220	1.30004	5.2038e-17	2.64775e-16	1.4515	3.26549e-21	1.53037e-20	conserved hypothetical protein
Overlap-up	CNH00660	1.72766	5.66259e-17	2.87654e-16	1.69647	1.04247e-16	3.85006e-16	expressed protein
Overlap-up	CNN02340	1.49072	5.72678e-17	2.90446e-16	1.5062	2.46992e-12	7.30781e-12	ubiquitin-protein ligase, putative
Overlap-up	CNH00960	1.38324	7.06132e-17	3.56693e-16	1.93024	3.07732e-23	1.57819e-22	expressed protein
Overlap-up	CNB00410	1.89456	7.17544e-17	3.62167e-16	1.89919	4.71361e-18	1.87474e-17	conserved hypothetical protein
Overlap-up	CNH02265	2.88275	7.49579e-17	3.77428e-16	2.54411	1.12323e-12	3.39336e-12	hypothetical protein
Overlap-up	CNK02120	1.9965	7.83529e-17	3.93578e-16	2.66483	2.10563e-33	1.70505e-32	copper ion transporter, putative
Overlap-up	CNF00620	1.36701	8.05765e-17	4.03781e-16	1.7702	1.80938e-21	8.58164e-21	expressed protein
Overlap-up	CNB02150	1.52566	8.32345e-17	4.16769e-16	2.08968	4.70384e-28	2.9791e-27	expressed protein
Overlap-up	CNG03310	2.93908	9.5838e-17	4.78734e-16	3.27081	9.56752e-21	4.37016e-20	peroxisomal membrane protein, putative
Overlap-up	CNL05740	1.28098	9.67659e-17	4.82986e-16	1.54952	2.08538e-25	1.18191e-24	hypothetical protein
Overlap-up	CNC04970	1.96537	1.09385e-16	5.44677e-16	2.39339	1.51215e-24	8.26572e-24	hypothetical protein
Overlap-up	CNL05320	2.07395	1.13024e-16	5.62352e-16	2.02862	1.86555e-14	6.13872e-14	hypothetical protein
Overlap-up	CNG03340	1.5546	1.152e-16	5.72725e-16	1.55067	3.62053e-11	1.0101e-10	conserved hypothetical protein
Overlap-up	CNG00900	1.1305	1.26516e-16	6.27988e-16	1.22244	1.06072e-14	3.5515e-14	ATP-binding cassette transporter protein YOR1, putative
Overlap-up	CNB05220	1.43543	1.32114e-16	6.55261e-16	1.47885	1.2347e-18	5.09716e-18	iron-sulfur cluster assembly-related protein, putative
Overlap-up	CNK01640	1.45702	1.33642e-16	6.62317e-16	1.71734	5.09737e-22	2.48103e-21	conserved hypothetical protein
Overlap-up	CND05650	1.98846	1.53413e-16	7.55542e-16	2.28078	7.76675e-26	4.47831e-25	hypothetical protein
Overlap-up	CNJ02220	1.74241	1.61691e-16	7.95685e-16	1.83919	3.41781e-19	1.4528e-18	adenine nucleotide transporter, putative
Overlap-up	CND02560	2.18664	1.65209e-16	8.12362e-16	2.135	1.76653e-15	6.16671e-15	expressed protein
Overlap-up	CNA02090	1.4351	1.74827e-16	8.56977e-16	1.49342	1.10603e-16	4.07763e-16	vesicle-associated membrane protein 712, putative
Overlap-up	CNC04530	1.10081	1.80323e-16	8.8323e-16	1.68458	1.41617e-23	7.3706e-23	hypothetical protein
Overlap-up	CNG01635	2.76844	1.98143e-16	9.66005e-16	3.25997	4.91546e-24	2.61439e-23	hypothetical protein
Overlap-up	CNJ02460	1.29939	2.49942e-16	1.21477e-15	1.00508	3.67609e-09	9.05104e-09	hypothetical protein
Overlap-up	CNH03560	1.37817	2.53933e-16	1.23322e-15	1.14109	2.67231e-09	6.64181e-09	hypothetical protein
Overlap-up	CNH00610	1.93113	2.60918e-16	1.26519e-15	2.35343	8.7478e-22	4.20588e-21	helicase, putative
Overlap-up	CNL06040	1.43407	2.81501e-16	1.36081e-15	1.86317	3.02821e-20	1.35379e-19	expressed protein
Overlap-up	CNC03140	2.03054	3.09448e-16	1.49476e-15	2.53693	2.39934e-22	1.18706e-21	hypothetical protein
Overlap-up	CNJ01910	1.37329	3.18088e-16	1.53531e-15	1.37011	1.05936e-14	3.54883e-14	conserved hypothetical protein
Overlap-up	CNB01550	2.15601	3.27083e-16	1.57631e-15	2.35167	1.36718e-19	5.89888e-19	ATP dependent DNA helicase, putative
Overlap-up	CNA02300	1.94587	3.50872e-16	1.68837e-15	2.11934	9.96874e-17	3.69247e-16	hypothetical protein
Overlap-up	CNH00935	1.68388	4.2297e-16	2.02755e-15	2.29004	2.61522e-28	1.67821e-27	hypothetical protein
Overlap-up	CNE02730	1.98449	5.86292e-16	2.79343e-15	2.30861	6.9194e-35	5.96278e-34	hexose transport-related protein, putative
Overlap-up	CNC03790	1.40976	6.2423e-16	2.96521e-15	1.67035	1.23574e-16	4.54256e-16	expressed protein
Overlap-up	CNA06390	1.27246	6.74174e-16	3.19522e-15	1.74591	1.04634e-17	4.08434e-17	histone deacetylase, putative
Overlap-up	CNF01840	1.54979	6.8803e-16	3.25843e-15	2.22019	5.9306e-34	4.93539e-33	maintenance of ploidy protein mob2, putative
Overlap-up	CNK01300	1.37082	7.35919e-16	3.48261e-15	1.29504	1.5657e-11	4.43686e-11	hypothetical protein
Overlap-up	CNM01380	2.46522	7.55313e-16	3.57171e-15	1.62407	4.29058e-07	9.07916e-07	expressed protein
Overlap-up	CND05990	2.19972	8.62817e-16	4.06784e-15	2.76876	1.50511e-25	8.58432e-25	fungal Zn(2)-Cys(6) binuclear cluster domain-containing protein, putative
Overlap-up	CNE01860	1.49768	9.72866e-16	4.5764e-15	1.66851	1.30875e-22	6.57294e-22	SCR1 protein, putative
Overlap-up	CNC03590	2.36647	1.05745e-15	4.97055e-15	2.8427	8.20699e-25	4.52532e-24	monooxygenase protein, putative
Overlap-up	CNA01800	2.22735	1.09833e-15	5.15505e-15	2.54032	8.55059e-20	3.7198e-19	expressed protein
Overlap-up	CNK01940	1.9017	1.18622e-15	5.55926e-15	2.06986	2.49159e-18	1.00879e-17	conserved hypothetical protein
Overlap-up	CNA02540	1.16403	1.25796e-15	5.87797e-15	1.15926	6.17323e-16	2.19508e-15	conserved hypothetical protein
Overlap-up	CNJ00990	1.36209	1.2803e-15	5.9779e-15	1.58912	4.04958e-21	1.88106e-20	expressed protein
Overlap-up	CNL06690	2.00613	1.78886e-15	8.29705e-15	2.18959	8.42995e-19	3.50997e-18	expressed protein
Overlap-up	CNA03930	1.72325	1.82273e-15	8.44792e-15	2.12532	6.87899e-20	3.01129e-19	RING zinc finger protein, putative
Overlap-up	CND01870	2.16737	1.94971e-15	9.01651e-15	2.23605	4.1863e-15	1.43439e-14	hypothetical protein
Overlap-up	CND02640	2.62257	2.12228e-15	9.79296e-15	2.11066	7.39524e-10	1.90405e-09	expressed protein
Overlap-up	CNJ01220	3.76522	2.19559e-15	1.01238e-14	4.01511	1.51374e-17	5.86526e-17	hypothetical protein
Overlap-up	CNB05120	3.30055	2.33177e-15	1.07203e-14	3.71862	2.06244e-17	7.91838e-17	conserved hypothetical protein
Overlap-up	CNC05750	1.3983	2.40567e-15	1.1044e-14	2.08196	3.73983e-29	2.5177e-28	expressed protein
Overlap-up	CNJ00270	3.3996	2.42359e-15	1.11181e-14	4.87178	4.21973e-36	3.74903e-35	expressed protein
Overlap-up	CNM00400	1.22712	2.50136e-15	1.14582e-14	1.25103	5.0627e-16	1.80631e-15	expressed protein
Overlap-up	CNC04870	1.22904	2.62126e-15	1.19813e-14	1.13406	2.26751e-08	5.28387e-08	hypothetical protein
Overlap-up	CNE02120	1.68285	2.8541e-15	1.30078e-14	1.06477	1.28031e-06	2.60691e-06	conserved hypothetical protein
Overlap-up	CNB00080	1.35174	2.98566e-15	1.35877e-14	1.36068	2.14319e-13	6.72934e-13	exonuclease, putative
Overlap-up	CND04880	1.95956	3.04137e-15	1.38312e-14	1.5796	1.10188e-09	2.80607e-09	hypothetical protein
Overlap-up	CNN01080	1.03557	4.54633e-15	2.04976e-14	1.1129	1.64288e-12	4.91383e-12	hypothetical protein
Overlap-up	CNB05710	2.64736	5.56672e-15	2.50264e-14	2.77687	8.42913e-13	2.55876e-12	sugar transporter, putative
Overlap-up	CNE00780	2.04821	5.67853e-15	2.55108e-14	2.25529	9.33145e-18	3.65835e-17	expressed protein
Overlap-up	CNC05870	2.69656	6.41329e-15	2.86602e-14	2.87085	1.67394e-20	7.57476e-20	hypothetical protein
Overlap-up	CND02740	1.81243	7.09019e-15	3.1627e-14	2.31686	5.32854e-22	2.58955e-21	conserved hypothetical protein
Overlap-up	CNF01320	2.56237	7.32475e-15	3.2627e-14	3.5287	2.10055e-28	1.35484e-27	hypothetical protein
Overlap-up	CNF04770	1.52477	7.47465e-15	3.32477e-14	1.53961	1.33893e-13	4.24849e-13	dihydroxy-acid dehydratase, putative
Overlap-up	CNF02580	1.35242	7.68095e-15	3.41412e-14	1.27717	6.77158e-12	1.95877e-11	expressed protein
Overlap-up	CNN02140	1.44736	8.23187e-15	3.64869e-14	1.6635	3.09083e-16	1.11859e-15	hypothetical protein
Overlap-up	CNE02490	2.11312	8.24669e-15	3.65269e-14	2.14298	4.53992e-16	1.62622e-15	conserved hypothetical protein
Overlap-up	CNH02950	2.39033	8.42028e-15	3.72604e-14	2.85161	3.17698e-27	1.92882e-26	cytoplasm protein, putative
Overlap-up	CNB03370	1.57959	8.49399e-15	3.7543e-14	1.20198	5.44434e-09	1.32393e-08	hypothetical protein
Overlap-up	CND02900	1.0525	8.90227e-15	3.93199e-14	1.09897	4.43422e-13	1.36845e-12	glutamine-fructose-6-phosphate transaminase (isomerizing), putative
Overlap-up	CND02340	1.23304	9.01511e-15	3.97904e-14	1.51844	5.58301e-20	2.46105e-19	allantoicase, putative
Overlap-up	CND02060	1.77518	9.67665e-15	4.26504e-14	2.26106	4.46257e-23	2.27934e-22	Aldehyde dehydrogenase (ALDDH), putative
Overlap-up	CNC02670	1.8938	9.78425e-15	4.30945e-14	1.59477	3.98985e-09	9.78536e-09	hypothetical protein
Overlap-up	CNJ00605	3.61723	9.96193e-15	4.38464e-14	4.31713	3.57892e-21	1.67228e-20	hypothetical protein
Overlap-up	CNC06390	2.5029	1.22981e-14	5.37904e-14	3.23604	8.91554e-20	3.87322e-19	conserved hypothetical protein
Overlap-up	CNE01110	1.10596	1.24818e-14	5.45181e-14	1.18823	4.23305e-15	1.44884e-14	hypothetical protein
Overlap-up	CNA00075	2.64985	1.44739e-14	6.30879e-14	3.17374	4.07252e-17	1.53737e-16	hypothetical protein
Overlap-up	CNC07150	1.53089	1.53256e-14	6.6754e-14	1.66186	1.68294e-16	6.16493e-16	5' flap endonuclease, putative
Overlap-up	CNN00395	3.79459	1.62466e-14	7.06675e-14	3.16113	1.30297e-09	3.30223e-09	hypothetical protein
Overlap-up	CNE03240	2.92547	1.67516e-14	7.28139e-14	3.08901	2.79433e-15	9.64258e-15	chitin synthase, putative
Overlap-up	CNN02415	1.43843	1.6846e-14	7.31739e-14	1.94453	1.70966e-10	4.57552e-10	hypothetical protein
Overlap-up	CNC05010	1.44807	2.61705e-14	1.12666e-13	1.12934	3.82802e-07	8.14133e-07	protein-glutamine gamma-glutamyltransferase, putative
Overlap-up	CNM00080	1.72326	2.65783e-14	1.14265e-13	1.80922	3.06671e-16	1.1105e-15	peptide alpha-N-acetyltransferase, putative
Overlap-up	CNN01960	1.81046	2.79334e-14	1.19845e-13	2.25993	3.79142e-28	2.40849e-27	hypothetical protein
Overlap-up	CNF00120	1.66534	3.36183e-14	1.43745e-13	1.88695	1.96034e-17	7.54472e-17	conserved hypothetical protein
Overlap-up	CNH02980	1.38027	3.42423e-14	1.46314e-13	1.76155	6.43238e-20	2.82559e-19	chromatin binding protein, putative
Overlap-up	CNK00900	1.99351	3.53633e-14	1.50899e-13	2.27629	1.98996e-15	6.92369e-15	hypothetical protein
Overlap-up	CNA03510	1.05855	3.54932e-14	1.51351e-13	1.29589	2.58997e-21	1.2174e-20	prostatic steroid 5-alpha-reductase type I, putative
Overlap-up	CNA08260	2.28393	3.87378e-14	1.64629e-13	1.35468	7.22842e-05	0.000127508	conserved hypothetical protein
Overlap-up	CNE00470	1.24711	3.91763e-14	1.6638e-13	1.58329	1.25012e-22	6.29352e-22	conserved hypothetical protein
Overlap-up	CNC01480	2.60219	3.9757e-14	1.68733e-13	2.20477	3.37498e-08	7.76417e-08	conserved hypothetical protein
Overlap-up	CNG01270	2.05444	4.35068e-14	1.84151e-13	1.42761	1.66934e-07	3.66269e-07	hypothetical protein
Overlap-up	CNJ02670	1.10924	4.69638e-14	1.98383e-13	1.89456	3.83342e-29	2.57796e-28	hypothetical protein
Overlap-up	CNC01790	2.67825	4.70446e-14	1.98591e-13	2.8498	1.31446e-19	5.67918e-19	conserved hypothetical protein
Overlap-up	CNG02610	1.00558	4.81881e-14	2.03145e-13	1.37002	4.9513e-28	3.12954e-27	clathrin assembly protein AP47, putative
Overlap-up	CNE02380	1.74133	5.5932e-14	2.35004e-13	1.86598	3.54135e-16	1.27796e-15	expressed protein
Overlap-up	CNJ00570	1.13656	5.75473e-14	2.41629e-13	1.61783	9.71518e-25	5.33362e-24	expressed protein
Overlap-up	CNM00440	2.47261	5.90741e-14	2.47782e-13	3.24421	4.04977e-25	2.26873e-24	ADP-ribosylation-like factor, putative
Overlap-up	CNA07760	3.83155	5.90914e-14	2.47782e-13	3.84782	2.93085e-14	9.56431e-14	hypothetical protein
Overlap-up	CNE03990	1.50004	7.14033e-14	2.97821e-13	1.78645	2.53816e-16	9.21216e-16	protein-nucleus import-related protein, putative
Overlap-up	CNK00720	1.36312	7.5349e-14	3.14071e-13	1.79575	3.08594e-21	1.4473e-20	conserved hypothetical protein
Overlap-up	CNF00470	1.80196	7.57427e-14	3.15294e-13	2.03907	2.62137e-19	1.11954e-18	hypothetical protein
Overlap-up	CNC06490	1.38803	8.16218e-14	3.39094e-13	1.89086	2.8348e-17	1.08113e-16	Rho GTPase activator, putative
Overlap-up	CNA03170	1.16581	8.33054e-14	3.45632e-13	1.3097	2.84986e-14	9.30483e-14	conserved hypothetical protein
Overlap-up	CNE02010	1.81781	8.65488e-14	3.58616e-13	2.03063	1.67866e-14	5.54397e-14	hypothetical protein
Overlap-up	CNC06695	2.51092	1.05194e-13	4.33304e-13	2.37251	1.20637e-11	3.43867e-11	hypothetical protein
Overlap-up	CNA05700	3.14617	1.09378e-13	4.49952e-13	2.74882	6.24947e-10	1.61962e-09	expressed protein
Overlap-up	CNG03950	2.12689	1.12871e-13	4.63411e-13	2.62667	3.40015e-19	1.44627e-18	hypothetical protein
Overlap-up	CND02310	1.94237	1.16543e-13	4.78176e-13	2.68406	2.99098e-26	1.75182e-25	hypothetical protein
Overlap-up	CND03000	1.19861	1.21821e-13	4.99179e-13	1.24448	6.9759e-13	2.12682e-12	conjugation with cellular fusion-related protein, putative
Overlap-up	CNG03350	2.73463	1.26945e-13	5.19163e-13	3.44745	2.36244e-24	1.28137e-23	hypothetical protein
Overlap-up	CNH01760	1.09589	1.2709e-13	5.19418e-13	1.20086	1.56971e-11	4.44621e-11	glycogen storage control protein, putative
Overlap-up	CNF04460	1.16782	1.30952e-13	5.34673e-13	1.35124	2.59871e-14	8.49802e-14	conserved hypothetical protein
Overlap-up	CNK02140	1.37315	1.31269e-13	5.35454e-13	1.70233	2.14594e-22	1.06671e-21	conserved hypothetical protein
Overlap-up	CNF03210	1.62552	1.40468e-13	5.71127e-13	2.27186	2.21726e-19	9.47591e-19	conserved hypothetical protein
Overlap-up	CNJ02980	3.26679	1.43826e-13	5.84403e-13	3.38187	2.92678e-13	9.12159e-13	expressed protein
Overlap-up	CNK00825	2.43839	1.57189e-13	6.37465e-13	2.46049	1.11874e-13	3.56054e-13	hypothetical protein
Overlap-up	CNL04765	1.10752	1.60996e-13	6.52066e-13	1.81182	3.20466e-25	1.80491e-24	hypothetical protein
Overlap-up	CNG04000	2.62208	1.68208e-13	6.80838e-13	2.72803	4.59366e-15	1.57141e-14	hypothetical protein
Overlap-up	CNG00450	1.41206	1.68403e-13	6.81187e-13	1.23311	4.20333e-11	1.17011e-10	transcription initiation factor iia small chain, putative
Overlap-up	CNA02770	1.29134	1.78547e-13	7.20368e-13	1.88973	2.80023e-26	1.64162e-25	conserved hypothetical protein
Overlap-up	CNA06530	1.22451	1.87333e-13	7.55331e-13	1.34537	3.35399e-15	1.15423e-14	carnitine/acyl carnitine carrier, putative
Overlap-up	CNA00260	1.63011	2.02587e-13	8.14748e-13	1.45556	1.33433e-09	3.37896e-09	expressed protein
Overlap-up	CNH03150	1.14276	2.15865e-13	8.65384e-13	1.42738	5.85454e-18	2.31975e-17	L-mandelate dehydrogenase, putative
Overlap-up	CNF02010	1.41213	2.19008e-13	8.77426e-13	1.49759	5.2842e-15	1.8008e-14	expressed protein
Overlap-up	CNF01230	1.47911	2.50977e-13	1.00104e-12	1.67065	5.84394e-16	2.08034e-15	hypothetical protein
Overlap-up	CNC06220	2.241	2.9397e-13	1.16809e-12	2.48289	1.86878e-16	6.82983e-16	glycerate-and formate-dehydrogenase, putative
Overlap-up	CNA00960	2.44435	2.96055e-13	1.17563e-12	2.5744	1.64939e-15	5.76738e-15	pyridoxal reductase, putative
Overlap-up	CNK01870	1.01337	3.00985e-13	1.1937e-12	1.21348	5.24642e-12	1.52579e-11	hypothetical protein
Overlap-up	CNA08130	2.00155	3.23354e-13	1.27839e-12	2.172	5.51284e-19	2.31988e-18	2-hydroxyacid dehydrogenase, putative
Overlap-up	CNE04460	2.21625	3.51005e-13	1.38509e-12	2.27909	2.89877e-13	9.03876e-13	hypothetical protein
Overlap-up	CNL05080	1.24186	3.64306e-13	1.43578e-12	1.80962	2.42082e-25	1.36833e-24	conserved hypothetical protein
Overlap-up	CNH00480	1.3067	4.08808e-13	1.60314e-12	1.51797	9.19738e-13	2.78928e-12	expressed protein
Overlap-up	CNC06170	1.27738	4.14169e-13	1.62315e-12	1.42795	5.22226e-14	1.68243e-13	expressed protein
Overlap-up	CNL04120	1.11324	4.78819e-13	1.86606e-12	1.38621	1.90517e-11	5.39158e-11	conserved hypothetical protein
Overlap-up	CNB05370	1.65072	4.80611e-13	1.87073e-12	1.73012	5.19634e-11	1.43828e-10	expressed protein
Overlap-up	CNH03270	1.24003	4.82009e-13	1.87501e-12	1.64373	1.10947e-17	4.3201e-17	hypothetical protein
Overlap-up	CNM00670	1.42266	4.93313e-13	1.91779e-12	1.54905	9.33291e-14	2.98237e-13	conserved hypothetical protein
Overlap-up	CNC01850	1.20373	4.95109e-13	1.9224e-12	1.01228	4.01784e-08	9.2028e-08	MFS transporter, putative
Overlap-up	CNE03740	1.83328	4.97139e-13	1.9291e-12	1.7547	2.91373e-11	8.17245e-11	conserved hypothetical protein
Overlap-up	CNE01900	1.28242	5.20503e-13	2.01479e-12	1.27712	2.6565e-12	7.83413e-12	hypothetical protein
Overlap-up	CNN00420	1.49501	7.11106e-13	2.74078e-12	1.57374	5.31497e-14	1.71055e-13	hypothetical protein
Overlap-up	CND02040	2.34589	7.37785e-13	2.84187e-12	2.84008	1.38357e-16	5.07712e-16	4-aminobutyrate transaminase, putative
Overlap-up	CNN00890	1.59241	7.5946e-13	2.92357e-12	2.02856	3.13228e-19	1.33503e-18	hypothetical protein
Overlap-up	CNA08015	1.99359	8.9586e-13	3.43814e-12	2.24124	6.43743e-14	2.06443e-13	hypothetical protein
Overlap-up	CNC05890	1.38655	9.73239e-13	3.73055e-12	1.45903	3.02638e-13	9.42736e-13	conserved hypothetical protein
Overlap-up	CNL05960	1.39801	1.0875e-12	4.15589e-12	1.69745	2.51493e-13	7.86912e-13	hypothetical protein
Overlap-up	CNA02170	1.55888	1.22825e-12	4.68522e-12	1.57223	1.04295e-15	3.66925e-15	peroxisome organization and biogenesis-related protein, putative
Overlap-up	CNE05110	2.33934	1.24296e-12	4.73846e-12	2.18446	1.07718e-10	2.91749e-10	expressed protein
Overlap-up	CNF01570	1.3587	1.24966e-12	4.75823e-12	1.82504	1.08657e-15	3.82055e-15	hypothetical protein
Overlap-up	CNJ03005	2.04215	1.25986e-12	4.79416e-12	1.44051	1.96909e-05	3.65217e-05	hypothetical protein
Overlap-up	CNF04200	1.60594	1.37445e-12	5.21445e-12	1.83932	1.06667e-18	4.41506e-18	hypothetical protein
Overlap-up	CNF03215	1.11016	1.42056e-12	5.37319e-12	1.27174	1.32605e-13	4.20972e-13	hypothetical protein
Overlap-up	CNG01460	1.33238	1.58505e-12	5.97026e-12	1.70226	9.56606e-17	3.5454e-16	hypothetical protein
Overlap-up	CNG02380	1.36059	1.59307e-12	5.9933e-12	1.91858	1.61932e-24	8.84386e-24	DNA replication licensing factor cdc19 (cell division control protein 19), putative
Overlap-up	CNF01440	1.35841	1.65607e-12	6.21915e-12	1.56197	7.73882e-14	2.47548e-13	conserved hypothetical protein
Overlap-up	CNB03235	1.87003	1.78954e-12	6.7044e-12	2.94122	3.93124e-24	2.10869e-23	hypothetical protein
Overlap-up	CNB00910	1.67428	1.79209e-12	6.70995e-12	2.05549	1.58621e-19	6.82992e-19	expressed protein
Overlap-up	CND03830	1.22557	1.97216e-12	7.36228e-12	1.22824	5.58735e-13	1.71676e-12	conserved hypothetical protein
Overlap-up	CNG02490	1.40004	2.04177e-12	7.59957e-12	1.86766	6.12656e-23	3.11162e-22	expressed protein
Overlap-up	CNF02720	1.40853	2.19879e-12	8.1599e-12	1.8122	7.02973e-17	2.61614e-16	actin lateral binding protein, putative
Overlap-up	CNA04580	1.64316	2.24231e-12	8.31649e-12	1.57911	8.28579e-12	2.38226e-11	hypothetical protein
Overlap-up	CNK02490	1.99826	2.24781e-12	8.332e-12	2.37949	5.13072e-14	1.65379e-13	expressed protein
Overlap-up	CNJ01720	1.47221	2.26266e-12	8.38211e-12	1.57255	8.37958e-13	2.54494e-12	endosome protein, putative
Overlap-up	CNB00790	1.55006	2.42164e-12	8.94473e-12	2.21358	7.725e-30	5.36666e-29	DNA strand annealing, putative
Overlap-up	CNE01655	2.07711	2.55478e-12	9.4199e-12	2.6386	1.72075e-23	8.91907e-23	hypothetical protein
Overlap-up	CNC00450	1.28635	2.59199e-12	9.55151e-12	1.36461	1.3272e-10	3.57471e-10	hypothetical protein
Overlap-up	CNL05950	1.77464	2.96603e-12	1.09043e-11	2.10846	3.64011e-17	1.37743e-16	hypothetical protein
Overlap-up	CNF01220	1.79799	3.27382e-12	1.19938e-11	1.63633	4.47755e-10	1.16954e-09	hypothetical protein
Overlap-up	CNJ03155	2.01541	3.54589e-12	1.29604e-11	1.61943	2.58719e-07	5.58905e-07	hypothetical protein
Overlap-up	CNL04050	1.30709	3.65151e-12	1.3331e-11	1.51241	4.09914e-14	1.32738e-13	hypothetical protein
Overlap-up	CNI03150	1.48856	3.80275e-12	1.3859e-11	1.28513	1.28603e-09	3.26188e-09	expressed protein
Overlap-up	CNJ03050	1.43294	4.04898e-12	1.47478e-11	1.54039	6.71201e-13	2.05033e-12	hypothetical protein
Overlap-up	CNA06160	1.03192	4.20618e-12	1.53116e-11	1.43062	1.02045e-16	3.77315e-16	conserved hypothetical protein
Overlap-up	CNB03770	2.27188	4.25959e-12	1.5497e-11	2.20417	4.3396e-12	1.26615e-11	expressed protein
Overlap-up	CND03015	1.12521	4.31381e-12	1.56852e-11	1.53238	8.38306e-20	3.64944e-19	hypothetical protein
Overlap-up	CNE01340	1.6061	4.42452e-12	1.60692e-11	1.6002	9.54015e-11	2.60066e-10	hypothetical protein
Overlap-up	CNF00190	1.43221	4.55281e-12	1.65161e-11	2.0281	9.42942e-21	4.3102e-20	hypothetical protein
Overlap-up	CNL04645	3.18862	4.62714e-12	1.67664e-11	3.90277	5.46401e-17	2.04917e-16	hypothetical protein
Overlap-up	CNE00950	1.32407	4.70478e-12	1.70281e-11	1.15546	4.85291e-07	1.02211e-06	cytoplasm protein, putative
Overlap-up	CNJ02745	1.28858	5.6389e-12	2.02923e-11	1.49126	3.96432e-08	9.08353e-08	hypothetical protein
Overlap-up	CNC04860	1.09442	6.61603e-12	2.37543e-11	1.15879	2.05632e-10	5.4731e-10	signal peptidase I, putative
Overlap-up	CNC00560	2.22255	6.97321e-12	2.50224e-11	2.1222	7.36921e-10	1.8989e-09	hypothetical protein
Overlap-up	CNA06780	2.71052	1.00101e-11	3.56154e-11	2.54014	7.70233e-10	1.97907e-09	transmembrane receptor, putative
Overlap-up	CNG03140	1.04057	1.03999e-11	3.69605e-11	1.12864	1.15752e-10	3.13106e-10	inositol-1(or 4)-monophosphatase, putative
Overlap-up	CNK00800	1.68348	1.04721e-11	3.7196e-11	1.73581	1.31953e-11	3.75444e-11	expressed protein
Overlap-up	CNG00710	1.11837	1.06981e-11	3.79775e-11	1.38407	2.24991e-18	9.13285e-18	expressed protein
Overlap-up	CNF04350	1.64957	1.07155e-11	3.80178e-11	2.26095	5.1564e-16	1.8387e-15	hypothetical protein
Overlap-up	CNJ00620	1.91007	1.10645e-11	3.92118e-11	1.73763	2.18371e-09	5.45107e-09	serine-type endopeptidase, putative
Overlap-up	CNM00890	1.09446	1.18667e-11	4.19367e-11	1.53193	7.40707e-20	3.22678e-19	inositol/phosphatidylinositol phosphatase, putative
Overlap-up	CNL06010	3.34237	1.18928e-11	4.20051e-11	3.74794	4.38006e-17	1.64853e-16	expressed protein
Overlap-up	CNK03060	1.23017	1.19231e-11	4.20886e-11	1.21698	2.88632e-10	7.61796e-10	C2H2 zinc finger protein Zas1A, putative
Overlap-up	CNC02125	2.05877	1.22184e-11	4.31069e-11	1.71722	7.70038e-07	1.59625e-06	hypothetical protein
Overlap-up	CNH02275	3.78056	1.42535e-11	5.01183e-11	3.76075	9.04917e-11	2.46895e-10	hypothetical protein
Overlap-up	CNK03280	4.52345	1.63974e-11	5.74002e-11	4.41235	9.82159e-11	2.67161e-10	hypothetical protein
Overlap-up	CNE00830	1.3447	1.73203e-11	6.03621e-11	1.5782	5.18515e-20	2.29208e-19	hypothetical protein
Overlap-up	CNG03580	1.17928	1.82433e-11	6.35435e-11	1.04208	3.19794e-08	7.36764e-08	conserved hypothetical protein
Overlap-up	CNC00690	1.00094	1.96211e-11	6.81164e-11	1.63684	2.29063e-22	1.13506e-21	chaperone regulator, putative
Overlap-up	CND03180	3.0681	1.97874e-11	6.86559e-11	2.36332	1.98178e-06	3.9825e-06	hypothetical protein
Overlap-up	CNB02365	3.64298	2.11378e-11	7.30996e-11	3.7394	2.08049e-12	6.18169e-12	hypothetical protein
Overlap-up	CNJ01775	2.16863	2.25616e-11	7.78951e-11	2.02708	8.6027e-10	2.20235e-09	hypothetical protein
Overlap-up	CNL04640	3.83998	2.8084e-11	9.63272e-11	2.96062	1.8439e-06	3.71251e-06	expressed protein
Overlap-up	CNB04250	1.8288	3.0726e-11	1.05046e-10	1.70868	3.29795e-11	9.2214e-11	pheromone receptor 1, putative
Overlap-up	CND05220	2.10691	3.10849e-11	1.06157e-10	1.73342	1.64689e-07	3.61467e-07	hypothetical protein
Overlap-up	CNA01190	2.18375	3.51086e-11	1.19316e-10	2.2974	8.63504e-15	2.90196e-14	conserved hypothetical protein
Overlap-up	CNJ01650	1.56922	3.78168e-11	1.28243e-10	1.375	2.21993e-08	5.17875e-08	Extracellular elastinolytic metalloproteinase precursor, putative
Overlap-up	CNB02270	1.79411	3.86044e-11	1.30843e-10	1.98108	6.01135e-13	1.84344e-12	peroxisome targeting sequence binding protein, putative
Overlap-up	CNK01510	1.65125	3.91941e-11	1.3277e-10	1.58084	4.959e-09	1.20824e-08	expressed protein
Overlap-up	CNA08190	1.26213	4.2499e-11	1.43734e-10	1.72666	1.0248e-18	4.25291e-18	conserved hypothetical protein
Overlap-up	CNK02930	1.6474	4.61813e-11	1.55936e-10	1.02942	0.000138124	0.000237797	hypothetical protein
Overlap-up	CNC04210	2.51182	4.75947e-11	1.60365e-10	2.4433	9.10014e-10	2.32592e-09	inositol/phosphatidylinositol kinase, putative
Overlap-up	CNE04420	1.2624	4.91485e-11	1.65511e-10	1.87075	3.4116e-22	1.67343e-21	expressed protein
Overlap-up	CNF01050	2.78706	5.15979e-11	1.73389e-10	3.53966	3.26316e-22	1.60312e-21	hypothetical protein
Overlap-up	CNK02405	1.31504	5.34834e-11	1.79533e-10	1.42604	1.91852e-12	5.71929e-12	hypothetical protein
Overlap-up	CNC03560	1.19109	5.58667e-11	1.87333e-10	1.39032	5.10248e-12	1.48461e-11	hypothetical protein
Overlap-up	CNA00680	1.12249	6.0825e-11	2.03526e-10	1.35851	1.10772e-14	3.70297e-14	vacuole protein, putative
Overlap-up	CNN02330	2.09719	6.1296e-11	2.04993e-10	1.83415	1.31371e-07	2.89752e-07	hypothetical protein
Overlap-up	CNE04695	2.03314	6.19113e-11	2.06831e-10	2.22046	7.331e-13	2.23185e-12	hypothetical protein
Overlap-up	CND00500	1.5104	6.4113e-11	2.13959e-10	1.61265	4.56406e-11	1.26828e-10	conserved hypothetical protein
Overlap-up	CNE02220	1.47594	7.00743e-11	2.33112e-10	1.17624	4.02289e-07	8.53849e-07	mitochondrion protein, putative
Overlap-up	CNK02730	2.45936	7.35609e-11	2.43937e-10	2.63944	5.28344e-11	1.46047e-10	sugar transporter, putative
Overlap-up	CNE00320	1.27123	7.58476e-11	2.50991e-10	1.80069	3.15833e-18	1.27139e-17	expressed protein
Overlap-up	CNF02393	2.70087	8.16033e-11	2.69612e-10	2.26711	1.55237e-07	3.41316e-07	hypothetical protein
Overlap-up	CNE02650	1.15262	8.41706e-11	2.77803e-10	1.45606	1.82919e-14	6.02534e-14	hypothetical protein
Overlap-up	CNF00610	1.69206	8.93146e-11	2.9401e-10	1.81666	3.02479e-11	8.47263e-11	alpha-glucosidase, putative
Overlap-up	CND06040	1.78907	9.13849e-11	3.0051e-10	2.10639	1.09607e-14	3.66791e-14	hypothetical protein
Overlap-up	CNA05840	1.53613	1.0797e-10	3.53204e-10	1.23154	2.93428e-07	6.31075e-07	glycosyl hydrolase, putative
Overlap-up	CNE01760	1.26813	1.18443e-10	3.85659e-10	1.71005	2.72046e-20	1.2188e-19	expressed protein
Overlap-up	CNF02600	2.52667	1.20609e-10	3.92502e-10	2.83545	5.18333e-13	1.59495e-12	hypothetical protein
Overlap-up	CNE01575	3.08289	1.26718e-10	4.1154e-10	3.96707	3.29312e-21	1.54217e-20	hypothetical protein
Overlap-up	CNF00220	2.43005	1.32117e-10	4.27969e-10	3.27934	1.21045e-18	5.0036e-18	expressed protein
Overlap-up	CNL05190	1.5562	1.40525e-10	4.54038e-10	2.02249	2.86011e-17	1.09013e-16	SWI/SNF related, matrix associated, actin dependent regulator of chromatin, subfamily a, member 3, putative
Overlap-up	CNG01920	1.13387	1.50922e-10	4.8663e-10	1.6976	1.64084e-18	6.71232e-18	AP005220 putative acyl-CoA thiolesterase
Overlap-up	CNJ02590	1.12562	1.64366e-10	5.29437e-10	1.13184	1.96417e-08	4.60423e-08	MFS transporter, putative
Overlap-up	CNI02680	1.4201	1.66425e-10	5.35794e-10	1.37108	2.08533e-11	5.89349e-11	expressed protein
Overlap-up	CNL06500	1.49195	1.72962e-10	5.55986e-10	1.22143	6.03475e-07	1.26217e-06	conserved hypothetical protein
Overlap-up	CNF04005	3.95988	1.99642e-10	6.39465e-10	3.6114	9.68026e-09	2.31914e-08	hypothetical protein
Overlap-up	CNB01190	2.47595	2.19602e-10	7.01968e-10	2.46554	1.17414e-11	3.34833e-11	expressed protein
Overlap-up	CNB02780	4.0839	2.44489e-10	7.79935e-10	3.49737	2.3355e-07	5.06963e-07	hypothetical protein
Overlap-up	CNA07470	1.26351	2.51896e-10	8.03157e-10	1.37148	1.52387e-10	4.08871e-10	MAP kinase kinase, putative
Overlap-up	CND05520	1.74687	2.62635e-10	8.36552e-10	2.51139	3.42681e-21	1.60239e-20	transcription factor, putative
Overlap-up	CND06200	2.35573	2.66527e-10	8.4852e-10	2.0019	2.87744e-08	6.65355e-08	phosphatidyl-N-methylethanolamine N-methyltransferase, putative
Overlap-up	CNI00310	1.89735	2.73259e-10	8.69072e-10	1.47919	7.21119e-06	1.38346e-05	conserved hypothetical protein
Overlap-up	CNH03670	4.5377	2.7719e-10	8.81128e-10	5.4063	4.99983e-16	1.78488e-15	expressed protein
Overlap-up	CNA05320	1.13682	2.81287e-10	8.92799e-10	1.23613	1.50202e-06	3.03775e-06	meiotic recombination-related protein, putative
Overlap-up	CNF01040	3.29433	2.88583e-10	9.14573e-10	3.61314	4.55227e-14	1.46959e-13	endopeptidase, putative
Overlap-up	CNC04690	1.85927	3.16183e-10	9.99525e-10	2.15153	3.94851e-12	1.15258e-11	aminotransferase, putative
Overlap-up	CNB00230	1.99211	3.26833e-10	1.03216e-09	2.30703	9.67147e-13	2.92883e-12	expressed protein
Overlap-up	CNF01900	1.0132	3.81673e-10	1.20233e-09	1.4086	4.81003e-13	1.48225e-12	hypothetical protein
Overlap-up	CNA07265	1.1078	4.03585e-10	1.27072e-09	1.41675	2.61468e-15	9.04243e-15	hypothetical protein
Overlap-up	CND00560	1.91004	4.2577e-10	1.33722e-09	1.14025	0.000383895	0.00063576	hypothetical protein
Overlap-up	CND06170	3.41114	4.38965e-10	1.37592e-09	3.35287	6.94616e-10	1.79641e-09	oxidoreductase, putative
Overlap-up	CNF04130	2.14303	5.40281e-10	1.6826e-09	2.80563	4.37553e-17	1.64781e-16	DNA polymerase alpha catalytic subunit, putative
Overlap-up	CND00390	3.31188	5.96509e-10	1.84947e-09	3.05921	4.13687e-08	9.46857e-08	multidrug efflux pump, putative
Overlap-up	CND03770	2.22089	6.23902e-10	1.9325e-09	3.51988	1.98081e-24	1.07808e-23	hypothetical protein
Overlap-up	CNA05740	1.28218	6.25602e-10	1.93681e-09	1.62492	4.64249e-14	1.49718e-13	conserved hypothetical protein
Overlap-up	CNC02640	1.07454	6.89811e-10	2.12618e-09	1.37938	1.12178e-15	3.94217e-15	cytoplasm protein, putative
Overlap-up	CNE04055	4.57198	7.52965e-10	2.31517e-09	3.71589	2.17392e-06	4.35889e-06	hypothetical protein
Overlap-up	CNE03390	1.17821	7.55173e-10	2.32083e-09	1.0071	6.15904e-07	1.28647e-06	hypothetical protein
Overlap-up	CND01950	1.42415	7.76925e-10	2.38535e-09	1.76073	3.8761e-13	1.19973e-12	expressed protein
Overlap-up	CNF01480	1.41306	8.27872e-10	2.53682e-09	2.17911	1.55265e-14	5.13857e-14	Brt1, putative
Overlap-up	CNE02600	3.81927	8.84634e-10	2.70548e-09	3.17346	2.89012e-05	5.27515e-05	hypothetical protein
Overlap-up	CNC06900	1.14306	9.26519e-10	2.82808e-09	1.11929	5.68443e-09	1.38126e-08	expressed protein
Overlap-up	CNE00220	4.27523	9.28977e-10	2.83295e-09	4.04317	7.93616e-08	1.78091e-07	hypothetical protein
Overlap-up	CNL05300	3.77354	9.4601e-10	2.88059e-09	3.41326	7.00931e-07	1.45875e-06	hypothetical protein
Overlap-up	CNL05090	1.02688	9.69603e-10	2.94531e-09	1.14463	9.01055e-11	2.45948e-10	expressed protein
Overlap-up	CNK00890	1.39464	1.13958e-09	3.44336e-09	1.94991	6.8479e-19	2.8702e-18	early growth response protein 1 (egr-1), putative
Overlap-up	CNC04620	1.11876	1.14464e-09	3.45532e-09	1.83595	4.49082e-14	1.45123e-13	endoplasmic reticulum protein, putative
Overlap-up	CND04470	1.11739	1.19602e-09	3.60179e-09	1.94134	9.75086e-16	3.43239e-15	expressed protein
Overlap-up	CNG04030	1.25974	1.362e-09	4.08794e-09	1.00067	7.13207e-07	1.48332e-06	conserved hypothetical protein
Overlap-up	CNG03170	2.65219	1.57247e-09	4.70397e-09	2.63776	3.23135e-09	7.98096e-09	expressed protein
Overlap-up	CNB02005	4.44241	1.60032e-09	4.78045e-09	4.32582	7.62118e-09	1.8328e-08	hypothetical protein
Overlap-up	CNC03125	1.41921	1.68879e-09	5.02802e-09	1.33837	1.25685e-09	3.1917e-09	hypothetical protein
Overlap-up	CNC01810	1.33244	1.72413e-09	5.12595e-09	1.10554	6.76363e-06	1.30315e-05	hypothetical protein
Overlap-up	CNA07295	3.14188	1.92567e-09	5.70359e-09	2.7754	1.79756e-07	3.93032e-07	hypothetical protein
Overlap-up	CNM00170	1.68421	2.0282e-09	5.99318e-09	2.12471	9.99439e-15	3.35165e-14	asparaginase, putative
Overlap-up	CND05053	1.40471	2.03563e-09	6.01231e-09	1.73723	6.01096e-14	1.93061e-13	hypothetical protein
Overlap-up	CNJ03170	1.40932	2.13348e-09	6.28657e-09	1.29667	7.33145e-08	1.6499e-07	expressed protein
Overlap-up	CND03380	1.51378	2.24116e-09	6.58843e-09	1.6213	3.54772e-10	9.31296e-10	alpha-1,6-mannosyltransferase, putative
Overlap-up	CNM00070	1.29947	2.24738e-09	6.60364e-09	2.01255	2.61346e-21	1.22753e-20	Rho GTPase, putative
Overlap-up	CNB01000	2.52321	2.28122e-09	6.69995e-09	2.55073	5.65248e-08	1.28166e-07	hypothetical protein
Overlap-up	CNL04885	1.797	2.36132e-09	6.92229e-09	2.60603	2.02824e-18	8.25428e-18	hypothetical protein
Overlap-up	CNA03220	1.31952	2.48415e-09	7.2722e-09	1.51122	4.81773e-11	1.33642e-10	expressed protein
Overlap-up	CNA03550	1.2881	2.50992e-09	7.34081e-09	1.28661	2.0061e-08	4.69729e-08	expressed protein
Overlap-up	CNB03310	3.94711	2.77001e-09	8.0715e-09	3.4283	3.62835e-06	7.16472e-06	hypothetical protein
Overlap-up	CNB02540	1.38896	2.78559e-09	8.11314e-09	1.39289	3.50145e-09	8.63792e-09	cytochrome-b5 reductase, putative
Overlap-up	CNB02100	1.48246	3.0202e-09	8.77616e-09	1.66184	5.25472e-12	1.5268e-11	expressed protein
Overlap-up	CNA07915	1.71915	3.22133e-09	9.33472e-09	1.27224	1.48246e-05	2.77077e-05	hypothetical protein
Overlap-up	CNK03260	2.08189	4.29737e-09	1.23505e-08	1.58169	0.000116338	0.000201777	conserved hypothetical protein
Overlap-up	CNF00510	2.65508	4.34449e-09	1.24745e-08	2.96783	3.52228e-12	1.0315e-11	conserved hypothetical protein
Overlap-up	CNA00750	1.41199	4.72798e-09	1.35263e-08	2.13905	6.16769e-20	2.71121e-19	histone binding protein, putative
Overlap-up	CND00280	1.3167	5.56843e-09	1.58731e-08	1.54286	2.00209e-10	5.33328e-10	hypothetical protein
Overlap-up	CNJ02935	1.96192	8.9081e-09	2.50974e-08	1.88213	3.72087e-09	9.15416e-09	hypothetical protein
Overlap-up	CNL05220	2.32398	9.56836e-09	2.68494e-08	2.31662	1.67573e-07	3.67413e-07	hypothetical protein
Overlap-up	CNA08050	1.77193	9.59629e-09	2.69158e-08	1.95766	4.69454e-11	1.3034e-10	glycerone kinase, putative
Overlap-up	CNN00030	1.75532	9.61998e-09	2.69702e-08	1.69366	8.26308e-08	1.85229e-07	hypothetical protein
Overlap-up	CNC04480	3.11018	9.69669e-09	2.7149e-08	3.43039	4.35317e-11	1.21075e-10	endopeptidase, putative
Overlap-up	CNH00420	1.49306	1.02774e-08	2.87493e-08	1.64903	4.03484e-11	1.1237e-10	sister chromatid cohesion-related protein, putative
Overlap-up	CNG03875	2.90676	1.04959e-08	2.93475e-08	4.11417	7.91082e-18	3.11106e-17	hypothetical protein
Overlap-up	CNC02750	1.90266	1.07458e-08	3.00062e-08	1.75055	1.52113e-08	3.60183e-08	conserved hypothetical protein
Overlap-up	CNB05673	1.09838	1.1486e-08	3.19739e-08	1.36914	6.29801e-12	1.82741e-11	hypothetical protein
Overlap-up	CND00770	7.14626	1.1535e-08	3.2096e-08	6.37447	8.5834e-07	1.77057e-06	expressed protein
Overlap-up	CNC04570	1.09843	1.16783e-08	3.24805e-08	1.36093	1.0948e-12	3.30905e-12	conserved hypothetical protein
Overlap-up	CNF01780	1.15703	1.26852e-08	3.51412e-08	1.65736	2.96464e-16	1.07415e-15	hypothetical protein
Overlap-up	CNE04740	3.58927	1.28592e-08	3.56075e-08	3.62606	1.72317e-08	4.05891e-08	expressed protein
Overlap-up	CNN01740	1.57772	1.30333e-08	3.60738e-08	2.00534	1.33584e-09	3.38141e-09	expressed protein
Overlap-up	CNC03550	1.09792	1.36103e-08	3.76211e-08	1.48827	6.29719e-15	2.13793e-14	peroxisomal membrane protein pex13 (peroxin-13), putative
Overlap-up	CND03025	1.03858	1.36192e-08	3.76291e-08	1.48884	1.71839e-16	6.29113e-16	hypothetical protein
Overlap-up	CNA03130	1.17187	1.46276e-08	4.03445e-08	1.32905	7.33692e-10	1.89135e-09	anon-23da protein, putative
Overlap-up	CNC05500	1.10537	1.49121e-08	4.10932e-08	1.29653	9.75418e-11	2.65556e-10	conserved hypothetical protein
Overlap-up	CNJ01490	1.18618	1.5146e-08	4.17195e-08	1.53759	1.41694e-18	5.82283e-18	conserved hypothetical protein
Overlap-up	CNG02120	1.00596	1.59262e-08	4.37726e-08	1.05392	8.54201e-10	2.18859e-09	calcium ion binding protein, putative
Overlap-up	CNL05495	2.54104	1.5972e-08	4.38796e-08	2.22602	1.13796e-06	2.32532e-06	hypothetical protein
Overlap-up	CNK02920	1.58883	1.63237e-08	4.4826e-08	1.6867	9.16778e-10	2.34226e-09	hypothetical protein
Overlap-up	CNC01830	4.10526	1.77669e-08	4.86831e-08	4.23695	9.40298e-09	2.25614e-08	RAS1, putative
Overlap-up	CNG03360	1.02441	1.79718e-08	4.92016e-08	1.3899	3.29787e-18	1.32503e-17	conserved hypothetical protein
Overlap-up	CND04130	1.25822	1.83624e-08	5.01837e-08	1.87073	6.5766e-16	2.33456e-15	hypothetical protein
Overlap-up	CNC06760	1.05079	1.93446e-08	5.27305e-08	1.26177	2.04926e-12	6.09751e-12	hypothetical protein
Overlap-up	CNC03920	1.10679	1.95356e-08	5.31822e-08	1.44402	8.07356e-13	2.45436e-12	DNA supercoiling, putative
Overlap-up	CNF01410	2.01352	2.08205e-08	5.66066e-08	2.56756	1.98949e-13	6.26233e-13	expressed protein
Overlap-up	CND04730	1.30305	2.25951e-08	6.12462e-08	1.85892	5.36068e-19	2.25886e-18	hypothetical protein
Overlap-up	CNK02020	7.01831	2.3178e-08	6.27452e-08	7.08562	3.27281e-08	7.53462e-08	hexose transport-related protein, putative
Overlap-up	CNA07780	1.01575	2.36896e-08	6.40749e-08	1.15813	3.78473e-09	9.30038e-09	nicotinamidase, putative
Overlap-up	CNK03110	1.12584	3.29752e-08	8.84302e-08	1.11815	8.80092e-08	1.96796e-07	prenyl-dependent CAAX protease, putative
Overlap-up	CNI00240	3.59883	3.30184e-08	8.85085e-08	2.85911	0.000219308	0.000371381	enoyl-CoA hydratase, putative
Overlap-up	CNF04710	5.21115	3.33759e-08	8.94286e-08	4.90939	1.1238e-07	2.48998e-07	hypothetical protein
Overlap-up	CNC00320	1.00629	3.42369e-08	9.16577e-08	1.39645	2.92458e-10	7.70603e-10	hypothetical protein
Overlap-up	CND02680	1.34404	3.64474e-08	9.74098e-08	2.03328	8.0876e-19	3.36966e-18	hypothetical protein
Overlap-up	CNE00230	1.78822	3.84056e-08	1.02556e-07	1.43743	1.7731e-05	3.29933e-05	conserved hypothetical protein
Overlap-up	CNA02970	1.46893	4.29242e-08	1.14428e-07	1.36382	1.62489e-06	3.2768e-06	expressed protein
Overlap-up	CNC01690	3.27381	4.49108e-08	1.19572e-07	3.33113	3.92196e-10	1.02569e-09	expressed protein
Overlap-up	CNB04110	1.44155	4.62873e-08	1.23133e-07	1.56331	1.5241e-09	3.84716e-09	CIP1 protein, putative
Overlap-up	CNA05335	1.5053	4.75162e-08	1.26349e-07	2.26179	9.07099e-15	3.04685e-14	hypothetical protein
Overlap-up	CND04683	1.08061	4.85317e-08	1.28994e-07	1.16077	1.47023e-10	3.95319e-10	hypothetical protein
Overlap-up	CNG03260	1.12423	4.86601e-08	1.29227e-07	1.27659	7.08908e-10	1.83195e-09	sterol 3-beta-glucosyltransferase, putative
Overlap-up	CNF01300	1.48735	4.91681e-08	1.30465e-07	2.09552	1.49293e-14	4.94612e-14	hypothetical protein
Overlap-up	CNF02340	1.21234	4.97877e-08	1.32054e-07	1.59131	2.69624e-11	7.5759e-11	conserved hypothetical protein
Overlap-up	CNK00300	1.38932	5.24735e-08	1.3906e-07	1.52797	5.56144e-11	1.53396e-10	cell wall chitin biosynthesis-related protein, putative
Overlap-up	CNG01050	2.14187	5.36087e-08	1.41949e-07	3.10921	1.20224e-19	5.20144e-19	hypothetical protein
Overlap-up	CNJ01210	1.09685	5.72682e-08	1.51257e-07	1.34126	1.57892e-12	4.72925e-12	mitochondrion protein, putative
Overlap-up	CNA03370	2.47517	5.72925e-08	1.51258e-07	2.30296	7.53233e-07	1.56347e-06	expressed protein
Overlap-up	CNK00270	1.70405	6.26452e-08	1.64836e-07	1.48944	6.80189e-06	1.30941e-05	UDP-N-acetylglucosamine-dolichyl-phosphate N-acetylglucosaminephosphotransferase, putative
Overlap-up	CND02130	1.08814	6.34246e-08	1.66818e-07	1.4557	2.85514e-11	8.01166e-11	hypothetical protein
Overlap-up	CND01600	1.88627	6.61238e-08	1.73482e-07	2.54976	4.04428e-14	1.31029e-13	hypothetical protein
Overlap-up	CNC05145	1.02308	6.7218e-08	1.76059e-07	1.36828	1.2245e-08	2.91698e-08	hypothetical protein
Overlap-up	CNN01345	1.22732	7.14083e-08	1.86491e-07	1.08644	4.57349e-07	9.65515e-07	hypothetical protein
Overlap-up	CNE02435	6.65321	7.57166e-08	1.97334e-07	5.99308	2.91194e-06	5.77808e-06	hypothetical protein
Overlap-up	CNE04450	1.54821	7.84464e-08	2.04194e-07	2.04001	1.02214e-13	3.25803e-13	heterotrimeric G-protein GTPase, putative
Overlap-up	CNE03660	1.1704	8.1755e-08	2.12367e-07	1.31312	4.7969e-10	1.24933e-09	eta DNA polymerase, putative
Overlap-up	CNH00460	1.09716	8.5591e-08	2.22148e-07	1.56523	3.18525e-14	1.0373e-13	conserved hypothetical protein
Overlap-up	CNM00760	6.61004	9.23257e-08	2.39332e-07	6.3305	4.42095e-07	9.34877e-07	conserved hypothetical protein
Overlap-up	CNE00275	2.80405	9.36038e-08	2.42545e-07	2.74134	7.10349e-09	1.7155e-08	hypothetical protein
Overlap-up	CNI03220	2.3101	1.0053e-07	2.59425e-07	1.19223	0.00899362	0.0128469	hypothetical protein
Overlap-up	CNC07095	1.70557	1.04926e-07	2.70546e-07	2.27563	1.37802e-19	5.94157e-19	hypothetical protein
Overlap-up	CNN00825	1.90584	1.16504e-07	2.99786e-07	1.87768	2.4205e-08	5.62791e-08	hypothetical protein
Overlap-up	CNA01900	1.29127	1.16793e-07	3.00408e-07	1.92237	1.59662e-14	5.28131e-14	conserved expressed protein
Overlap-up	CNC07170	1.21987	1.48712e-07	3.80022e-07	1.9144	3.17704e-15	1.09393e-14	hypothetical protein
Overlap-up	CNE01370	2.45539	1.49018e-07	3.80649e-07	2.42029	6.82871e-08	1.53951e-07	expressed protein
Overlap-up	CNC05540	1.43499	1.51619e-07	3.8698e-07	1.09721	1.22472e-05	2.30544e-05	acid phosphatase, putative
Overlap-up	CNF00167	4.36758	1.70713e-07	4.33952e-07	4.49685	5.34929e-08	1.21554e-07	hypothetical protein
Overlap-up	CNB02490	3.77886	1.76633e-07	4.48098e-07	4.40763	1.02605e-10	2.7862e-10	conserved hypothetical protein
Overlap-up	CNB04905	1.01301	1.79259e-07	4.54575e-07	1.36681	5.16906e-11	1.43136e-10	hypothetical protein
Overlap-up	CNK02705	3.90806	1.82984e-07	4.63833e-07	3.94974	3.92648e-08	9.00009e-08	hypothetical protein
Overlap-up	CNF02770	1.15315	1.96738e-07	4.97296e-07	1.57022	2.11644e-12	6.28258e-12	glucosamine 6-phosphate N-acetyltransferase, putative
Overlap-up	CNB03380	1.48186	2.07072e-07	5.22369e-07	1.60573	3.74005e-07	7.96766e-07	expressed protein
Overlap-up	CNI03080	3.37405	2.08596e-07	5.26002e-07	2.77082	4.56959e-05	8.20757e-05	cell wall organization and biogenesis-related protein, putative
Overlap-up	CNJ02555	1.5282	2.34435e-07	5.8927e-07	1.3604	0.000203758	0.000345884	hypothetical protein
Overlap-up	CNN01635	1.34286	2.52005e-07	6.32425e-07	1.31928	1.11406e-06	2.27944e-06	hypothetical protein
Overlap-up	CNJ02435	1.01108	2.82889e-07	7.07954e-07	1.47817	1.12306e-14	3.75225e-14	hypothetical protein
Overlap-up	CNA06810	1.08049	2.97548e-07	7.43161e-07	1.22239	1.74959e-08	4.11807e-08	expressed protein
Overlap-up	CND00980	1.33317	2.9775e-07	7.43372e-07	1.7461	2.14366e-10	5.70076e-10	conserved hypothetical protein
Overlap-up	CND02570	1.55388	3.02142e-07	7.5344e-07	1.84786	4.86131e-09	1.18536e-08	mitochondrion protein, putative
Overlap-up	CNE03440	1.22161	3.08518e-07	7.68426e-07	1.77818	1.31685e-14	4.38347e-14	replication control protein 1, putative
Overlap-up	CNF03425	3.2201	3.37629e-07	8.37949e-07	3.92425	2.06522e-12	6.13921e-12	hypothetical protein
Overlap-up	CNG02090	2.00788	3.44321e-07	8.53883e-07	2.85527	2.7034e-15	9.33392e-15	conserved hypothetical protein
Overlap-up	CNB00320	2.80643	3.87133e-07	9.55161e-07	2.21963	0.000102649	0.000178772	hypothetical protein
Overlap-up	CNC04640	1.5718	3.89657e-07	9.60425e-07	2.49734	1.15353e-11	3.29103e-11	expressed protein
Overlap-up	CNF00280	2.99332	4.09794e-07	1.00791e-06	2.09105	0.00281672	0.00426701	hypothetical protein
Overlap-up	CND03500	1.08094	4.31317e-07	1.0559e-06	1.30592	2.23476e-08	5.2114e-08	arginase, putative
Overlap-up	CNH00750	1.11141	4.54655e-07	1.1113e-06	1.00118	1.79607e-05	3.34009e-05	hypothetical protein
Overlap-up	CNK01490	1.77877	4.59597e-07	1.12212e-06	1.26291	0.0016353	0.00253951	hypothetical protein
Overlap-up	CNB05010	1.19011	4.84149e-07	1.17973e-06	1.35264	2.52837e-07	5.46758e-07	hypothetical protein
Overlap-up	CNF04250	1.06377	4.84929e-07	1.18117e-06	1.03309	4.33884e-06	8.50245e-06	expressed protein
Overlap-up	CNA02850	1.07799	5.10186e-07	1.24039e-06	1.52599	8.52501e-11	2.33098e-10	DNA repair protein RAD5, putative
Overlap-up	CNM01100	1.15963	5.19552e-07	1.26111e-06	1.12929	2.12661e-06	4.2681e-06	RNA binding protein, putative
Overlap-up	CNM01730	3.91592	6.02048e-07	1.45406e-06	3.5628	6.85451e-06	1.31896e-05	conserved hypothetical protein
Overlap-up	CNC05880	1.46879	6.13249e-07	1.47998e-06	1.6735	3.18129e-08	7.33196e-08	hypothetical protein
Overlap-up	CNB00130	1.70324	6.30205e-07	1.51915e-06	1.80608	2.63244e-08	6.09821e-08	caspase, putative
Overlap-up	CNE04840	1.20576	7.50874e-07	1.7978e-06	1.57103	1.98275e-10	5.28621e-10	conserved hypothetical protein
Overlap-up	CNH00260	1.29053	7.97467e-07	1.90557e-06	1.51995	1.77422e-08	4.17293e-08	expressed protein
Overlap-up	CNG03935	1.21799	8.62528e-07	2.05479e-06	1.30974	5.76832e-08	1.30558e-07	hypothetical protein
Overlap-up	CNI02400	2.47818	8.6682e-07	2.06345e-06	1.86887	0.00147818	0.00230289	hypothetical protein
Overlap-up	CNA08210	3.09758	8.68672e-07	2.0663e-06	2.86605	1.29747e-05	2.43876e-05	hypothetical protein
Overlap-up	CNL03670	4.18498	9.16514e-07	2.17681e-06	4.2829	3.5236e-09	8.68916e-09	expressed protein
Overlap-up	CNC02230	5.35986	1.14054e-06	2.68659e-06	5.11001	5.46989e-06	1.06232e-05	expressed protein
Overlap-up	CNK01935	1.3273	1.29562e-06	3.04277e-06	1.56423	8.80748e-11	2.40509e-10	hypothetical protein
Overlap-up	CNH03365	1.10512	1.36922e-06	3.20964e-06	1.25997	6.06439e-08	1.37112e-07	hypothetical protein
Overlap-up	CNA04830	1.07173	1.37618e-06	3.22474e-06	1.00309	1.23307e-05	2.32047e-05	Ptc1p, putative
Overlap-up	CNC00140	1.10143	1.48386e-06	3.4616e-06	1.13076	1.23612e-06	2.52019e-06	expressed protein
Overlap-up	CNA06400	1.20834	1.55051e-06	3.61039e-06	1.86219	1.24901e-13	3.96913e-13	chromatin remodeling-related protein, putative
Overlap-up	CNM01160	1.23597	1.5827e-06	3.684e-06	1.13134	6.5471e-06	1.26297e-05	signal transducer, putative
Overlap-up	CNN00570	1.49122	1.78041e-06	4.12741e-06	2.12791	8.1087e-12	2.33347e-11	hypothetical protein
Overlap-up	CNC04710	1.20121	1.85653e-06	4.29159e-06	1.66343	8.15736e-11	2.23239e-10	hypothetical protein
Overlap-up	CNG03615	6.25931	1.87744e-06	4.3348e-06	6.22879	3.1163e-06	6.17388e-06	hypothetical protein
Overlap-up	CND00250	3.74718	1.9282e-06	4.45033e-06	2.52133	0.00448968	0.00665279	hypothetical protein
Overlap-up	CNL05275	2.23745	2.02708e-06	4.67e-06	2.48807	7.15003e-07	1.48656e-06	hypothetical protein
Overlap-up	CNE01270	1.08978	2.03002e-06	4.67336e-06	1.0786	1.33873e-08	3.17947e-08	ABC transporter ABCC.6, putative
Overlap-up	CNK01550	1.59078	2.0955e-06	4.81354e-06	1.44313	2.21009e-05	4.06926e-05	hypothetical protein
Overlap-up	CND03165	1.08504	2.17356e-06	4.9892e-06	1.06777	4.75226e-07	1.00225e-06	hypothetical protein
Overlap-up	CNC00200	2.2744	2.19684e-06	5.03896e-06	1.71971	0.000306706	0.000512368	conserved hypothetical protein
Overlap-up	CNB04510	1.22123	2.27091e-06	5.20318e-06	2.27486	2.53674e-20	1.13811e-19	DNA unwinding-related protein, putative
Overlap-up	CNF02395	6.31691	2.48069e-06	5.67144e-06	6.32545	1.31682e-06	2.67779e-06	hypothetical protein
Overlap-up	CNF01380	1.36211	2.62431e-06	5.98674e-06	1.73343	2.32299e-10	6.16208e-10	dihydropyrimidinase, putative
Overlap-up	CNA05280	1.22757	2.64789e-06	6.0381e-06	1.28693	2.57407e-08	5.96739e-08	expressed protein
Overlap-up	CNF02315	2.34983	2.72082e-06	6.1912e-06	2.3244	3.79462e-06	7.4778e-06	hypothetical protein
Overlap-up	CNA08170	1.69498	2.80126e-06	6.36962e-06	1.71207	5.58055e-07	1.16989e-06	hypothetical protein
Overlap-up	CNF01165	1.52776	2.9262e-06	6.64652e-06	1.42915	2.00503e-06	4.02795e-06	hypothetical protein
Overlap-up	CNN00495	3.16168	3.13598e-06	7.11273e-06	3.3343	2.48259e-07	5.37596e-07	hypothetical protein
Overlap-up	CNB05410	1.33088	3.18536e-06	7.21435e-06	2.06619	8.20065e-14	2.62188e-13	conserved hypothetical protein
Overlap-up	CNB04830	2.25866	3.23213e-06	7.31238e-06	2.3179	1.17151e-07	2.59295e-07	hypothetical protein
Overlap-up	CNB01320	2.19339	3.2436e-06	7.3357e-06	1.77594	0.000318333	0.000530949	hypothetical protein
Overlap-up	CNH00950	2.02285	3.25281e-06	7.35388e-06	3.32358	3.08333e-17	1.17237e-16	hypothetical protein
Overlap-up	CNF03240	1.06475	3.43317e-06	7.73938e-06	1.70057	1.28366e-13	4.07721e-13	expressed protein
Overlap-up	CND01290	1.47978	3.69886e-06	8.31748e-06	1.10124	0.00105477	0.00166922	hypothetical protein
Overlap-up	CNB02060	1.73657	3.88216e-06	8.72032e-06	2.08964	5.80709e-10	1.50683e-09	expressed protein
Overlap-up	CNB05390	1.84005	4.01514e-06	9.00295e-06	2.22206	6.69906e-09	1.61969e-08	expressed protein
Overlap-up	CNK02825	3.03023	4.10858e-06	9.19937e-06	3.41286	1.08683e-07	2.41229e-07	hypothetical protein
Overlap-up	CNF02890	1.73617	4.12322e-06	9.22886e-06	1.66068	8.02001e-06	1.53118e-05	neutral amino acid transporter, putative
Overlap-up	CNI01220	1.4284	4.14078e-06	9.26156e-06	1.71323	1.27285e-08	3.02987e-08	ferric reductase transmembrane component 2 precursor, putative
Overlap-up	CNH03770	2.68328	4.3163e-06	9.6302e-06	3.06233	3.46396e-08	7.96306e-08	expressed protein
Overlap-up	CNC05920	1.06256	4.48436e-06	9.98393e-06	1.58913	3.26437e-11	9.13156e-11	expressed protein
Overlap-up	CND06160	3.65859	5.01199e-06	1.11037e-05	6.04971	1.01911e-17	3.98792e-17	conserved hypothetical protein
Overlap-up	CNH00495	1.71806	5.2586e-06	1.16254e-05	1.37001	0.000549793	0.000897773	hypothetical protein
Overlap-up	CNC02600	1.24693	5.61407e-06	1.23765e-05	1.73603	2.42296e-11	6.82934e-11	vacuolar membrane protein, putative
Overlap-up	CNA07785	2.09796	6.21461e-06	1.36241e-05	2.05339	4.87997e-06	9.52735e-06	hypothetical protein
Overlap-up	CNK02130	6.09967	6.26453e-06	1.3724e-05	6.89241	6.27745e-08	1.41827e-07	hypothetical protein
Overlap-up	CNM01250	5.83646	6.33172e-06	1.38615e-05	4.48548	0.00134057	0.00210147	conserved hypothetical protein
Overlap-up	CNI01910	1.52948	6.57155e-06	1.43715e-05	1.7964	2.05181e-08	4.79897e-08	prib protein, putative
Overlap-up	CNE02255	6.04652	6.91108e-06	1.5067e-05	5.84821	2.95062e-05	5.38089e-05	hypothetical protein
Overlap-up	CNG02850	1.10439	7.0207e-06	1.52901e-05	1.4855	9.76022e-11	2.65606e-10	serine/threonine protein kinase MST4, putative
Overlap-up	CNF00385	5.83773	7.08e-06	1.54086e-05	6.56976	1.03738e-07	2.30739e-07	hypothetical protein
Overlap-up	CNC03605	2.10846	7.15932e-06	1.5565e-05	1.75298	0.000449952	0.000740104	hypothetical protein
Overlap-up	CNC04940	1.14637	7.39455e-06	1.60543e-05	1.98148	1.41386e-14	4.69895e-14	cytidine deaminase, putative
Overlap-up	CNF04470	1.0356	7.40341e-06	1.6068e-05	1.57268	7.00322e-12	2.02365e-11	hypothetical protein
Overlap-up	CNJ02430	1.30549	7.51568e-06	1.63004e-05	1.38009	5.87356e-06	1.13826e-05	transporter, putative
Overlap-up	CNA07280	3.53104	7.91113e-06	1.70991e-05	3.48206	2.89011e-05	5.27515e-05	transporter, putative
Overlap-up	CNB04030	1.05756	8.03083e-06	1.73459e-05	1.14663	1.32958e-06	2.70026e-06	prib protein, putative
Overlap-up	CNB01510	2.68239	8.14672e-06	1.75842e-05	2.93142	1.29923e-06	2.64458e-06	hypothetical protein
Overlap-up	CNN00720	1.01366	8.21446e-06	1.77122e-05	1.45306	1.62479e-08	3.83578e-08	SUMO activating enzyme, putative
Overlap-up	CNI01450	2.33931	8.7603e-06	1.88568e-05	1.27159	0.0333793	0.0446284	conserved hypothetical protein
Overlap-up	CNF01915	1.2873	9.64905e-06	2.06639e-05	1.4249	8.97861e-07	1.84847e-06	hypothetical protein
Overlap-up	CNH02070	1.55499	1.14242e-05	2.42672e-05	2.27547	3.07871e-11	8.61985e-11	protein kinase SNF, putative
Overlap-up	CNB04620	1.16515	1.16871e-05	2.48007e-05	1.06932	5.28368e-06	1.02837e-05	hypothetical protein
Overlap-up	CNC00640	3.2356	1.16979e-05	2.48151e-05	3.19468	7.52692e-06	1.4414e-05	expressed protein
Overlap-up	CNJ02520	1.46415	1.19773e-05	2.53994e-05	1.90176	3.49129e-09	8.61621e-09	homocysteine S-methyltransferase, putative
Overlap-up	CNH00450	3.83046	1.22498e-05	2.59596e-05	2.84099	0.00504508	0.0074443	myo-inositol transporter 1, putative
Overlap-up	CNJ00495	2.48873	1.22692e-05	2.5992e-05	2.35295	7.65929e-05	0.000134995	hypothetical protein
Overlap-up	CND00930	1.34748	1.27242e-05	2.69288e-05	1.04587	0.0030909	0.00465777	hypothetical protein
Overlap-up	CNB04685	4.92745	1.52734e-05	3.20758e-05	4.52926	0.000100979	0.00017596	hypothetical protein
Overlap-up	CNC05430	4.84992	1.64949e-05	3.448e-05	4.70878	3.70705e-05	6.70799e-05	expressed protein
Overlap-up	CNC02885	2.83811	1.69183e-05	3.53297e-05	2.78976	5.04432e-05	9.02171e-05	hypothetical protein
Overlap-up	CNM01510	4.16579	1.70103e-05	3.551e-05	3.7787	0.000391158	0.000647108	expressed protein
Overlap-up	CND05130	2.92366	1.76221e-05	3.67506e-05	3.45441	5.93973e-08	1.34341e-07	hypothetical protein
Overlap-up	CNI02050	2.21998	1.88249e-05	3.91554e-05	2.46569	3.19336e-06	6.32058e-06	hypothetical protein
Overlap-up	CNH03430	1.33346	1.88351e-05	3.91636e-05	1.63776	1.1515e-08	2.74619e-08	hypothetical protein
Overlap-up	CNH03740	2.11666	1.88991e-05	3.92707e-05	1.97885	2.45633e-05	4.50422e-05	catalase, putative
Overlap-up	CNA04715	3.19681	2.00796e-05	4.16274e-05	2.1854	0.00601413	0.00879396	hypothetical protein
Overlap-up	CNH00713	3.37416	2.06082e-05	4.26531e-05	2.57169	0.00542156	0.00796627	hypothetical protein
Overlap-up	CNB01700	1.59345	2.13408e-05	4.40824e-05	2.12159	1.77757e-09	4.47087e-09	hypothetical protein
Overlap-up	CNC00270	1.12172	2.27104e-05	4.67274e-05	1.80777	2.3425e-12	6.94058e-12	multiple drug resistance protein, putative
Overlap-up	CNH03530	4.22365	2.29974e-05	4.73025e-05	3.29186	0.00177946	0.00275456	-
Overlap-up	CNC02870	4.81762	2.40677e-05	4.94071e-05	5.40893	8.19231e-07	1.69433e-06	expressed protein
Overlap-up	CNN00780	2.70313	2.45898e-05	5.04295e-05	3.78553	6.24787e-11	1.72103e-10	expressed protein
Overlap-up	CNE03115	1.14754	2.515e-05	5.15281e-05	1.45066	2.4664e-11	6.94866e-11	hypothetical protein
Overlap-up	CNI02410	2.68313	2.52546e-05	5.16773e-05	2.8312	1.53596e-06	3.10241e-06	Short chain 3-hydroxyacyl-CoA dehydrogenase, putative
Overlap-up	CNJ01255	4.79737	2.52557e-05	5.16773e-05	4.49084	0.000138817	0.000238924	hypothetical protein
Overlap-up	CNH01403	5.44467	2.54572e-05	5.20557e-05	5.07428	0.000121269	0.000209924	hypothetical protein
Overlap-up	CNE03463	1.94814	2.58944e-05	5.29153e-05	1.98599	2.00831e-05	3.71726e-05	hypothetical protein
Overlap-up	CNF02385	2.85076	2.69269e-05	5.49182e-05	3.04437	1.45156e-06	2.93852e-06	hypothetical protein
Overlap-up	CNC06210	2.11978	2.96971e-05	6.03336e-05	2.73092	4.90172e-11	1.35912e-10	conserved hypothetical protein
Overlap-up	CNB01200	1.09391	3.75637e-05	7.55838e-05	1.4973	4.94022e-10	1.28613e-09	conserved hypothetical protein
Overlap-up	CNH03760	2.12848	4.33741e-05	8.7108e-05	2.44859	2.70711e-06	5.39029e-06	UDP-galactose transporter, putative
Overlap-up	CNB04520	1.15281	4.34995e-05	8.73042e-05	1.74689	7.45261e-09	1.79363e-08	conserved hypothetical protein
Overlap-up	CNB01040	1.52286	4.47323e-05	8.97212e-05	1.88981	5.81197e-08	1.31499e-07	hypothetical protein
Overlap-up	CNK00630	2.10756	4.53077e-05	9.08056e-05	2.09189	1.20545e-05	2.26984e-05	hypothetical protein
Overlap-up	CNL03690	1.35123	4.68489e-05	9.37573e-05	1.40659	1.47593e-05	2.76021e-05	expressed protein
Overlap-up	CNI01500	1.42442	4.79428e-05	9.58248e-05	1.40981	0.000161087	0.000275898	specific RNA polymerase II transcription factor, putative
Overlap-up	CNI00390	1.68177	5.1669e-05	0.00010288	2.11468	1.12625e-06	2.30288e-06	expressed protein
Overlap-up	CNL04390	2.55626	5.37187e-05	0.000106624	1.7958	0.0166214	0.0231606	hypothetical protein
Overlap-up	CNK03460	1.32381	5.39839e-05	0.000107117	1.5599	1.20491e-06	2.45973e-06	PQQ enzyme repeat, putative
Overlap-up	CNB05360	1.16937	5.64424e-05	0.000111784	1.84961	7.41017e-10	1.90711e-09	ATP dependent DNA helicase, putative
Overlap-up	CNK00860	1.37337	6.24571e-05	0.000123192	1.52689	2.92268e-06	5.79613e-06	conserved hypothetical protein
Overlap-up	CNI00840	1.99367	6.24976e-05	0.000123233	1.80979	0.000307666	0.000513835	hypothetical protein
Overlap-up	CNJ02365	1.86782	6.31642e-05	0.00012447	1.19107	0.0179251	0.0248454	hypothetical protein
Overlap-up	CNG01220	1.03635	7.24294e-05	0.000142149	1.45916	1.23644e-08	2.94431e-08	expressed protein
Overlap-up	CNE00860	1.68854	8.36555e-05	0.000163163	2.19985	3.12601e-06	6.19117e-06	conserved hypothetical protein
Overlap-up	CNM01500	1.87756	8.39199e-05	0.000163628	1.78452	8.97235e-05	0.000157041	conserved hypothetical protein
Overlap-up	CNB03195	3.58455	8.55493e-05	0.000166599	3.26681	0.000245025	0.000412604	hypothetical protein
Overlap-up	CNM00120	4.4806	0.00010265	0.000198365	4.9689	9.88983e-06	1.87681e-05	hypothetical protein
Overlap-up	CNE00345	1.15984	0.000104561	0.000201935	1.99925	3.58462e-07	7.65464e-07	hypothetical protein
Overlap-up	CNK00850	1.48396	0.000106822	0.000206112	1.94119	5.10423e-08	1.16111e-07	conserved hypothetical protein
Overlap-up	CND01370	1.13391	0.000110725	0.000213315	1.07553	0.000267449	0.000449047	conserved hypothetical protein
Overlap-up	CNG02835	1.86417	0.000115932	0.000222802	2.0808	2.21274e-05	4.07293e-05	hypothetical protein
Overlap-up	CND05980	1.52522	0.000117725	0.00022604	1.25431	0.00180679	0.00279596	nucleoside transporter
Overlap-up	CNF03660	1.16933	0.000118201	0.000226886	1.40117	9.65703e-08	2.15405e-07	GPI-anchor transamidase, putative
Overlap-up	CNJ03220	1.61165	0.000121506	0.000233087	1.72518	0.000624392	0.00101147	MFS transporter, putative
Overlap-up	CNK01760	1.45376	0.000124077	0.000237802	1.66713	5.28009e-06	1.02799e-05	hypothetical protein
Overlap-up	CNB00380	1.07154	0.000146504	0.000278243	1.67444	6.19161e-09	1.4983e-08	seryl-tRNA synthetase, putative
Overlap-up	CNC06860	2.51104	0.000147968	0.000280854	2.27439	7.34264e-05	0.000129487	hypothetical protein
Overlap-up	CNK02860	1.84275	0.000152643	0.00028929	2.5573	1.42972e-08	3.38921e-08	2,4-dienoyl-CoA reductase (NADPH), putative
Overlap-up	CNC00043	5.40829	0.000160421	0.000303302	4.91988	0.000992432	0.0015757	hypothetical protein
Overlap-up	CNB03950	1.16171	0.000166238	0.000313547	2.19678	1.97858e-14	6.50385e-14	conserved hypothetical protein
Overlap-up	CNF01470	4.36353	0.000169992	0.000319669	4.03683	0.00087392	0.00139703	conserved hypothetical protein
Overlap-up	CNH03690	1.23118	0.000183572	0.000344074	1.46762	7.76842e-06	1.48539e-05	expressed protein
Overlap-up	CNA02010	2.40814	0.00018538	0.00034705	2.39608	0.000209477	0.000355306	expressed protein
Overlap-up	CNB03200	4.96747	0.000188248	0.000352106	5.02381	0.000180219	0.000307083	hypothetical protein
Overlap-up	CNF01515	1.18859	0.000188519	0.000352507	1.32461	2.74266e-05	5.01469e-05	hypothetical protein
Overlap-up	CND00870	1.2403	0.000192349	0.000359349	1.46968	5.34745e-06	1.04014e-05	hypothetical protein
Overlap-up	CNF00200	1.29381	0.000198525	0.000370228	2.11413	4.75547e-10	1.23957e-09	expressed protein
Overlap-up	CND02080	1.73228	0.000221498	0.00041112	2.13396	3.93968e-06	7.75398e-06	hypothetical protein
Overlap-up	CNC05020	3.10151	0.000222802	0.000413418	3.21435	0.000115347	0.000200278	expressed protein
Overlap-up	CNC01980	1.67094	0.000229208	0.000424756	1.28818	0.00219206	0.00335945	hypothetical protein
Overlap-up	CNB05090	1.10891	0.00024495	0.000452514	1.60204	8.09462e-09	1.94592e-08	CHL1 helicase, putative
Overlap-up	CNA05260	1.37679	0.000252589	0.000466078	1.74969	3.57164e-06	7.06045e-06	conserved hypothetical protein
Overlap-up	CND00650	4.49924	0.000256724	0.000473571	4.02686	0.000874377	0.00139741	hypothetical protein
Overlap-up	CNE01680	4.32239	0.000259658	0.000478701	5.12669	7.12921e-06	1.36898e-05	hypothetical protein
Overlap-up	CNF00165	3.77911	0.000267016	0.000491691	3.56373	0.00115649	0.00182287	hypothetical protein
Overlap-up	CNI02040	1.1354	0.000316781	0.000579767	1.01502	0.00278306	0.00421907	dihydrodipicolinate synthase, putative
Overlap-up	CNK01500	2.67148	0.000325273	0.000594272	3.51423	1.81247e-07	3.96155e-07	expressed protein
Overlap-up	CNN00590	1.31115	0.000334507	0.000610257	1.67513	3.66046e-05	6.62558e-05	expressed protein
Overlap-up	CNG01690	3.29604	0.000340134	0.000619984	3.16559	0.00115419	0.00182015	hypothetical protein
Overlap-up	CNN01195	1.27602	0.000373341	0.000676561	1.3231	0.000214232	0.000363175	hypothetical protein
Overlap-up	CNL05580	2.07223	0.000413692	0.000745214	2.06178	0.00119907	0.00188669	hypothetical protein
Overlap-up	CNF00460	1.78355	0.00041708	0.000750672	2.13989	1.06073e-05	2.00753e-05	alpha-glucoside transport-related protein, putative
Overlap-up	CNA04330	1.0054	0.000428618	0.000769897	1.3396	2.52697e-06	5.04753e-06	Isovaleryl-CoA dehydrogenase 2, mitochondrial precursor, putative
Overlap-up	CNC05700	1.33765	0.000448602	0.000804417	1.38123	0.000314521	0.000525006	high-affinity iron permease CaFTR1, putative
Overlap-up	CNC00440	2.48568	0.000564212	0.000999761	2.89591	5.93699e-05	0.000105524	conserved hypothetical protein
Overlap-up	CNL06060	1.98619	0.000597147	0.00105604	1.84784	0.00305354	0.00460476	expressed protein
Overlap-up	CND02030	1.32342	0.000627569	0.00110704	1.39072	0.000172958	0.000295429	Methylmalonate-semialdehyde dehydrogenase [acylating], putative
Overlap-up	CNK00870	1.38327	0.000633479	0.00111653	2.00541	2.87355e-08	6.64699e-08	conserved hypothetical protein
Overlap-up	CNL05660	4.99081	0.000658255	0.0011576	4.6275	0.00430371	0.00638471	-
Overlap-up	CNH00270	1.0467	0.000692947	0.00121657	1.45171	2.89292e-06	5.74395e-06	DNA repair-related protein, putative
Overlap-up	CNA07720	2.03133	0.000711912	0.00124813	2.55751	7.36316e-06	1.41133e-05	conserved hypothetical protein
Overlap-up	CNE03820	1.00011	0.000722016	0.00126443	1.38403	5.98363e-06	1.15888e-05	Cell division control protein 16, putative
Overlap-up	CNF00340	1.49912	0.000748908	0.00130752	2.32302	1.29257e-08	3.07447e-08	conserved hypothetical protein
Overlap-up	CNB00590	1.42938	0.000764995	0.00133302	2.22119	5.67363e-08	1.28553e-07	mitochondrial genome maintenance-related protein, putative
Overlap-up	CNF00600	1.04895	0.000767698	0.00133736	1.1433	0.000340862	0.000567323	trehalose transport-related protein, putative
Overlap-up	CNN00940	4.69343	0.000828299	0.00143935	4.55226	0.000883803	0.00140997	protein kinase, putative
Overlap-up	CNJ03000	1.28034	0.00084121	0.00146017	1.33663	0.000685865	0.00110622	hypothetical protein
Overlap-up	CNM01240	1.14476	0.00101384	0.00174347	1.16756	0.000705641	0.00113696	conserved hypothetical protein
Overlap-up	CNB01365	4.53123	0.00106141	0.00182079	3.56438	0.0240869	0.0328164	hypothetical protein
Overlap-up	CNC01910	1.81031	0.00115391	0.00196874	1.69152	0.00703631	0.0102082	methylcrotonoyl-Coenzyme A carboxylase 1, putative
Overlap-up	CNB00755	2.59743	0.00149787	0.00252954	3.18748	3.57435e-05	6.47902e-05	hypothetical protein
Overlap-up	CND06230	3.30749	0.00150005	0.00253254	3.78867	0.0002164	0.000366752	conserved hypothetical protein
Overlap-up	CND03880	1.62715	0.00153015	0.00258129	1.38484	0.0138555	0.0194352	expressed protein
Overlap-up	CNL05550	3.29382	0.00154965	0.00261209	3.66735	0.000315592	0.000526654	hypothetical protein
Overlap-up	CNJ00415	1.70578	0.00186775	0.003124	2.25099	4.06453e-06	7.98973e-06	hypothetical protein
Overlap-up	CNF00380	1.13375	0.00197117	0.00328825	1.3968	9.62907e-05	0.000168116	hypothetical protein
Overlap-up	CNN01385	1.79453	0.00211025	0.00350539	1.92381	0.00146554	0.00228431	hypothetical protein
Overlap-up	CNA00220	1.26472	0.00233627	0.00386351	1.09167	0.00905556	0.0129324	D-3-phosphoglycerate dehydrogenase, putative
Overlap-up	CNB00820	1.03846	0.00241257	0.00398131	1.8693	6.52097e-10	1.6886e-09	transcription factor, putative
Overlap-up	CNL05060	2.59109	0.00315268	0.0051327	3.13439	0.000111931	0.000194561	hypothetical protein
Overlap-up	CNC01215	1.29282	0.00333228	0.00540412	1.73827	2.38387e-05	4.37645e-05	hypothetical protein
Overlap-up	CNG01580	1.6787	0.00344125	0.00557222	1.72991	0.00228136	0.0034853	tricarboxylate transport protein (ctp), putative
Overlap-up	CNF03580	1.43648	0.00345738	0.00559402	1.61061	0.0014189	0.00221709	conserved hypothetical protein
Overlap-up	CNF02445	4.49057	0.00417042	0.00668755	4.05463	0.0168219	0.0234244	hypothetical protein
Overlap-up	CNC06770	1.19464	0.00553606	0.00873282	1.86527	2.36377e-06	4.73054e-06	mitochondrion protein, putative
Overlap-up	CNI04170	1.51953	0.00554166	0.00873947	1.64553	0.00414994	0.00616675	DNA ligase, putative
Overlap-up	CNL03840	1.25684	0.00589439	0.00926093	1.16293	0.0029921	0.00451859	1-acylglycerol-3-phosphate O-acyltransferase, putative
Overlap-up	CNA04063	1.99324	0.00599291	0.00939695	2.78846	1.11868e-05	2.11181e-05	hypothetical protein
Overlap-up	CNM01040	2.4858	0.0061336	0.00960559	2.88371	0.000231771	0.000391331	hypothetical protein
Overlap-up	CNK00030	4.48966	0.0064077	0.0100174	6.28284	1.40599e-05	2.63409e-05	conserved hypothetical protein
Overlap-up	CND00220	4.13247	0.00711274	0.0110401	5.3471	4.63589e-05	8.32427e-05	hypothetical protein
Overlap-up	CND02050	1.14351	0.00795535	0.0122723	1.39721	0.00067707	0.00109288	conserved hypothetical protein
Overlap-up	CNC02355	3.76559	0.0107081	0.0162794	4.30484	0.00199687	0.00307151	hypothetical protein
Overlap-up	EBG00005237710	3.911	0.0109388	0.0166141	3.47464	0.0259191	0.0352214	-
Overlap-up	CNI04100	1.70302	0.0124341	0.0187091	2.01327	0.00193979	0.00298593	hypothetical protein
Overlap-up	CNA04790	1.64576	0.0136711	0.0204336	1.73981	0.00769849	0.0111075	hypothetical protein
Overlap-up	CNL03860	3.25438	0.0143702	0.021372	3.24837	0.0186822	0.0258437	expressed protein
Overlap-up	CNE04190	1.04082	0.0148761	0.0220566	1.59605	9.85852e-05	0.000172026	expressed protein
Overlap-up	CNF02145	1.02474	0.0164699	0.0242483	1.64486	2.74059e-06	5.45352e-06	hypothetical protein
Overlap-up	CNA08360	3.60955	0.016534	0.024337	3.89919	0.00840633	0.0120653	hypothetical protein
Overlap-up	CNH03840	1.38948	0.0226571	0.0328353	1.80929	0.00142069	0.00221935	1-acylglycerol-3-phosphate O-acyltransferase, putative
Overlap-up	CNI01340	2.63906	0.0229049	0.0331715	2.76995	0.0229264	0.0313233	oxidoreductase, putative
Overlap-up	CND06180	1.57975	0.0247396	0.0356155	1.58164	0.0132907	0.0186763	PH (pleckstrin homology) domain-containing protein, putative
Overlap-up	CNH03860	2.87887	0.0292675	0.041526	3.01549	0.020442	0.0281117	expressed protein
Overlap-up	CNK02820	1.3224	0.0298916	0.0423162	2.04158	0.000687285	0.00110823	conserved hypothetical protein
Overlap-up	CNC06920	1.84433	0.0314964	0.044448	2.17708	0.00667675	0.00972678	hypothetical protein
Overlap-up	CNM02520	1.89379	0.0331966	0.0467347	2.1201	0.0133507	0.0187564	conserved hypothetical protein
Overlap-down	CNF00330	-3.99573	5.53039e-122	6.5676e-120	-5.10196	2.82491e-267	4.45488e-264	gamma-aminobutyric acid transporter, putative
Overlap-down	CNA07430	-2.94056	2.35584e-115	2.39155e-113	-2.54664	1.04939e-37	9.87991e-37	hypothetical protein
Overlap-down	CNH00600	-5.96921	7.8201e-114	7.81265e-112	-4.84555	2.58279e-34	2.18102e-33	specific RNA polymerase II transcription factor, putative
Overlap-down	CNG00700	-2.45088	1.03977e-102	8.39014e-101	-2.72519	4.62312e-83	1.9313e-81	conserved hypothetical protein
Overlap-down	CNA01520	-2.32034	2.59503e-79	1.51233e-77	-3.51341	3.36816e-74	1.10085e-72	conserved expressed protein
Overlap-down	CNJ01380	-2.20123	5.99542e-72	2.97127e-70	-3.44046	1.47695e-116	1.259e-114	midasin, putative
Overlap-down	CNE02450	-2.53192	5.38889e-71	2.60905e-69	-2.65065	3.13552e-64	7.46371e-63	hypothetical protein
Overlap-down	CNC00870	-3.45089	8.47343e-71	4.04029e-69	-2.93905	2.17857e-60	4.44738e-59	Mih1p, putative
Overlap-down	CND03970	-2.5067	9.46368e-70	4.37974e-68	-3.42194	3.1654e-171	1.1093e-168	expressed protein
Overlap-down	CNH02970	-2.82521	2.15925e-68	9.63854e-67	-2.87992	1.48123e-49	2.17293e-48	expressed protein
Overlap-down	CND05010	-3.09645	1.55118e-66	6.50875e-65	-2.77385	1.02438e-66	2.58471e-65	conserved hypothetical protein
Overlap-down	CNN00330	-5.33522	1.77045e-65	7.18919e-64	-4.13923	2.10029e-11	5.93311e-11	expressed protein
Overlap-down	CNH02680	-2.26196	4.32079e-65	1.73217e-63	-2.87336	1.2565e-114	1.02935e-112	h-sco1, putative
Overlap-down	CNM00800	-2.02794	8.56906e-65	3.39205e-63	-1.95605	2.33307e-15	8.09071e-15	amino acid transporter, putative
Overlap-down	CNB03460	-2.13128	4.12811e-62	1.49324e-60	-2.47197	8.3489e-74	2.71468e-72	conserved hypothetical protein
Overlap-down	CNN01150	-4.95233	1.56412e-61	5.53067e-60	-4.51862	1.28558e-40	1.38386e-39	expressed protein
Overlap-down	CNJ00280	-2.05097	7.31945e-61	2.53124e-59	-2.3217	3.41324e-68	8.9339e-67	LIM-homeobox protein, putative
Overlap-down	CNJ01600	-2.35659	1.57519e-58	5.24562e-57	-3.65796	3.04823e-137	4.18005e-135	expressed protein
Overlap-down	CNC02620	-2.28143	1.18682e-57	3.8307e-56	-2.15139	1.73345e-17	6.68783e-17	expressed protein
Overlap-down	CNB05000	-2.94432	2.14745e-56	6.82628e-55	-3.09695	1.57684e-62	3.47786e-61	conserved hypothetical protein
Overlap-down	CNG04240	-2.79623	1.68388e-55	5.24671e-54	-2.95962	3.63423e-49	5.25796e-48	hexose transport-related protein, putative
Overlap-down	CNB05100	-4.79812	3.41851e-54	1.01015e-52	-4.8161	1.31013e-42	1.54185e-41	hypothetical protein
Overlap-down	CNA05010	-2.74091	2.41653e-53	6.8512e-52	-3.43598	1.10749e-94	5.70217e-93	C-5 sterol desaturase, putative
Overlap-down	CNA00690	-2.90855	3.41859e-53	9.64871e-52	-2.48913	3.1301e-30	2.20611e-29	expressed protein
Overlap-down	CNA06950	-1.7212	4.62253e-53	1.29885e-51	-1.23021	8.16027e-07	1.68826e-06	electron carrier, putative
Overlap-down	CND02450	-2.06968	3.13609e-52	8.6954e-51	-2.49018	2.72241e-95	1.41925e-93	dihydrolipoyllysine-residue acetyltransferase, putative
Overlap-down	CNA07770	-1.98754	4.78117e-52	1.30271e-50	-2.14458	2.30934e-56	4.10348e-55	conserved hypothetical protein
Overlap-down	CNC01320	-3.95573	1.99143e-51	5.28862e-50	-4.23852	1.55989e-69	4.25966e-68	expressed protein
Overlap-down	CNI02270	-4.5208	3.36205e-50	8.63703e-49	-4.01112	9.38732e-29	6.18759e-28	expressed protein
Overlap-down	CNG03130	-2.10718	5.76823e-50	1.46985e-48	-2.91316	1.89954e-127	1.93263e-125	translation elongation factor, putative
Overlap-down	CNC04670	-2.00669	1.56498e-49	3.92429e-48	-1.90718	3.61651e-37	3.32551e-36	conserved hypothetical protein
Overlap-down	CNC01940	-2.38099	9.5169e-49	2.35824e-47	-5.70412	2.57028e-222	1.80148e-219	monosaccharide transporter, putative
Overlap-down	CNA04610	-1.50993	5.26785e-48	1.28015e-46	-2.06922	8.21807e-58	1.53827e-56	isocitrate dehydrogenase, putative
Overlap-down	CNE00170	-4.62651	1.50424e-47	3.59989e-46	-4.7222	4.52539e-48	6.44382e-47	cobalamin synthesis protein, putative
Overlap-down	CNN00340	-4.1919	1.97731e-47	4.71408e-46	-3.5251	5.83508e-09	1.41677e-08	expressed protein
Overlap-down	CNM01080	-2.01102	3.08728e-47	7.33258e-46	-2.87161	2.47505e-79	9.63743e-78	ATP:ADP antiporter, putative
Overlap-down	CNG01780	-2.36431	7.20244e-47	1.68521e-45	-3.23787	9.38629e-157	1.97362e-154	conserved hypothetical protein
Overlap-down	CNL04520	-2.81159	1.21018e-46	2.78775e-45	-3.55365	1.58289e-59	3.13006e-58	centromeric protein e (cenp-e protein), putative
Overlap-down	CNK01630	-2.72778	1.00837e-45	2.21139e-44	-2.59697	2.27598e-31	1.68311e-30	serine/threonine-protein kinase, putative
Overlap-down	CNK02970	-2.75144	2.66986e-45	5.77461e-44	-2.6464	4.46375e-24	2.38218e-23	mitotic chromosome condensation-related protein, putative
Overlap-down	CNN02110	-3.7767	6.96952e-45	1.48699e-43	-4.12568	2.36332e-54	4.00747e-53	chitin synthase, putative
Overlap-down	CNB04880	-1.5996	1.21382e-44	2.57232e-43	-2.11896	2.39474e-27	1.46803e-26	40s ribosomal protein s3ae-a (s1-a), putative
Overlap-down	CNL05710	-1.669	1.69129e-44	3.53656e-43	-2.04707	3.96431e-51	6.05494e-50	insulin degrading enzyme, putative
Overlap-down	CNG00930	-2.33655	2.11404e-44	4.40588e-43	-2.37585	2.25245e-40	2.38798e-39	osmosensor, putative
Overlap-down	CND02160	-1.91837	3.16852e-43	6.31097e-42	-1.98476	9.08727e-39	8.92874e-38	hypothetical protein
Overlap-down	CNN00470	-1.95049	6.36194e-43	1.25918e-41	-2.69738	7.76043e-58	1.45693e-56	conserved hypothetical protein
Overlap-down	CNL06190	-1.57657	3.2828e-42	6.33802e-41	-1.6581	6.71211e-17	2.50236e-16	aldo-keto reductase, putative
Overlap-down	CND02400	-2.12251	6.60136e-42	1.24772e-40	-3.16385	5.00639e-80	1.96151e-78	hypothetical protein
Overlap-down	CNB04260	-1.96164	8.03335e-42	1.50931e-40	-1.98216	9.90018e-62	2.10981e-60	5-aminolevulinate synthase, putative
Overlap-down	CNC06840	-1.7667	9.40158e-42	1.7507e-40	-2.48395	4.037e-63	9.12738e-62	phosphoprotein phosphatase, putative
Overlap-down	CNE04400	-2.74099	3.03509e-41	5.48933e-40	-2.4403	3.01321e-44	3.69792e-43	cyclin-dependent protein kinase regulator, putative
Overlap-down	CNN01260	-2.12165	5.3563e-41	9.60472e-40	-2.73877	2.7537e-122	2.63187e-120	plasma membrane H(+)-ATPase 1
Overlap-down	CNB00660	-2.36292	7.38236e-41	1.31256e-39	-2.71758	3.3931e-49	4.92038e-48	cysteine-type endopeptidase, putative
Overlap-down	CNE03540	-3.53374	1.96011e-40	3.43648e-39	-3.41703	3.74141e-20	1.66555e-19	D-lactaldehyde dehydrogenase, putative
Overlap-down	CNC02410	-3.37371	3.1321e-40	5.4307e-39	-4.12103	3.02005e-67	7.74409e-66	C-4 methyl sterol oxidase, putative
Overlap-down	CNI03200	-2.76546	4.68587e-40	8.05815e-39	-3.84959	4.53554e-47	6.21961e-46	hypothetical protein
Overlap-down	CNN01030	-1.86331	9.054e-40	1.54853e-38	-3.00103	1.02422e-130	1.15371e-128	inorganic phosphate transporter, putative
Overlap-down	CNC00890	-3.25054	3.08002e-39	5.23936e-38	-5.04519	9.59463e-83	3.95575e-81	hypothetical protein
Overlap-down	CNE01405	-1.54675	4.70592e-39	7.94077e-38	-1.62612	2.96663e-11	8.3134e-11	hypothetical protein
Overlap-down	CNA06110	-1.71154	1.03125e-38	1.71711e-37	-2.29036	3.46178e-62	7.55603e-61	histone acetyltransferase, putative
Overlap-down	CNJ02910	-1.75412	4.10575e-38	6.72959e-37	-2.02122	1.76596e-47	2.47549e-46	glutamate synthase (NADH), putative
Overlap-down	CNK01030	-2.66433	1.45515e-37	2.34238e-36	-3.44405	2.4821e-71	7.49144e-70	Glutamyl-tRNA synthetase, putative
Overlap-down	CNA06860	-1.51776	1.45926e-37	2.343e-36	-1.00378	8.63122e-05	0.000151406	hypothetical protein
Overlap-down	CNK02220	-1.94087	2.29639e-37	3.65911e-36	-2.35606	5.15665e-68	1.33861e-66	grpe protein, putative
Overlap-down	CNJ00490	-1.96074	4.65608e-37	7.30807e-36	-2.54286	1.72206e-78	6.42766e-77	Eukaryotic translation initiation factor 2C 2, putative
Overlap-down	CNA07570	-1.47581	3.00918e-36	4.60822e-35	-1.51546	1.16776e-09	2.97025e-09	60s ribosomal protein l27, putative
Overlap-down	CNF03720	-2.7749	3.36967e-36	5.14775e-35	-3.82939	1.18224e-110	8.57191e-109	C-22 sterol desaturase, putative
Overlap-down	CNJ02270	-1.55432	4.00014e-36	6.08137e-35	-1.70707	3.33869e-29	2.25246e-28	phenylalanine-tRNA ligase, putative
Overlap-down	CNA07490	-1.38925	5.44529e-36	8.25848e-35	-1.02807	4.98729e-05	8.92476e-05	ribosomal protein L35, putative
Overlap-down	CNC01030	-2.00084	6.10975e-36	9.24394e-35	-2.43012	6.03525e-33	4.80686e-32	ribosomal protein YmL32 precursor, putative
Overlap-down	CNJ02040	-1.90368	6.25745e-36	9.4447e-35	-3.77883	1.66209e-114	1.34416e-112	homoserine dehydrogenase, putative
Overlap-down	CNJ03070	-3.08967	6.60322e-36	9.94275e-35	-2.70906	6.49564e-30	4.51759e-29	expressed protein
Overlap-down	CND04050	-2.41771	9.37033e-36	1.40421e-34	-2.13396	4.23112e-20	1.87561e-19	conserved hypothetical protein
Overlap-down	CND05400	-1.73111	1.19349e-35	1.78428e-34	-2.30501	1.68994e-25	9.62977e-25	initiation factor 5a (eif-5a), putative
Overlap-down	CNF02280	-1.75961	2.14571e-35	3.18517e-34	-2.46393	2.26983e-113	1.72507e-111	ATP synthase alpha chain, mitochondrial precursor, putative
Overlap-down	CND04500	-2.41899	3.67332e-35	5.40183e-34	-2.10608	1.35226e-23	7.05548e-23	conserved hypothetical protein
Overlap-down	CNA07980	-1.22708	5.27051e-35	7.69666e-34	-1.03397	7.70748e-05	0.000135769	60s ribosomal protein l34-b, putative
Overlap-down	CNB01150	-1.81076	6.91837e-35	1.00797e-33	-2.89472	4.78997e-88	2.1895e-86	threonine synthase, putative
Overlap-down	CNC03850	-1.35862	8.8997e-35	1.29066e-33	-1.56156	5.55876e-37	5.06714e-36	phenylalanyl-tRNA synthetase beta chain, putative
Overlap-down	CNH02650	-1.87725	1.11748e-34	1.60581e-33	-2.80288	3.14875e-85	1.39876e-83	chorismate synthase, putative
Overlap-down	CNA00250	-1.60836	1.23871e-34	1.77596e-33	-2.21637	8.27507e-33	6.54945e-32	60s ribosomal protein l9, putative
Overlap-down	CNC00900	-1.83863	1.52178e-34	2.16699e-33	-2.97101	4.91088e-73	1.56454e-71	ATP-binding cassette (ABC) transporter, putative
Overlap-down	CNL04890	-1.60689	2.06599e-34	2.90902e-33	-2.10735	2.52857e-63	5.86405e-62	cytochrome c oxidase polypeptide iv, mitochondrial precursor, putative
Overlap-down	CNK02900	-1.70566	2.37306e-34	3.33394e-33	-2.13493	3.97016e-25	2.22809e-24	ribosomal protein 22 of the small subunit, putative
Overlap-down	CNF04720	-2.44671	7.71817e-34	1.06531e-32	-3.08984	6.47422e-45	8.20067e-44	pim1 protein (poly(a)+ RNA transport protein 2), putative
Overlap-down	CNC00990	-1.32342	8.86173e-34	1.22048e-32	-1.69887	2.39593e-24	1.2973e-23	ATP synthase, putative
Overlap-down	CNA01500	-3.00003	1.13728e-33	1.55949e-32	-3.5414	2.58597e-53	4.18263e-52	alternative oxidase 1
Overlap-down	CND00350	-6.45513	2.16281e-33	2.94648e-32	-5.31456	1.1786e-13	3.7473e-13	low-affinity zinc ion transporter, putative
Overlap-down	CNC03760	-1.44093	2.27188e-33	3.08838e-32	-1.11254	4.80626e-05	8.6106e-05	40S ribosomal protein S12, putative
Overlap-down	CNE03530	-1.6221	2.41689e-33	3.27843e-32	-1.69382	9.98608e-26	5.73177e-25	Negative regulator of mitosis, putative
Overlap-down	CNB01990	-1.96467	2.85649e-33	3.8581e-32	-2.7276	3.49469e-66	8.61113e-65	aromatic amino acid family biosynthesis-related protein, putative
Overlap-down	CNA07920	-2.11186	3.8248e-33	5.1329e-32	-2.971	5.031e-46	6.62538e-45	siderochrome-iron (ferrioxamine) uptake transporter, putative
Overlap-down	CNB02360	-1.63211	4.57723e-33	6.11658e-32	-2.63726	1.04644e-93	5.32332e-92	ribosomal L10 protein, putative
Overlap-down	CNF00480	-2.16581	7.83466e-33	1.04252e-31	-2.94899	4.55735e-43	5.40371e-42	hypothetical protein
Overlap-down	CND06220	-1.60386	9.96722e-33	1.31793e-31	-2.88654	6.79942e-161	1.64964e-158	translation elongation factor 2
Overlap-down	CNB03500	-1.55573	1.44377e-32	1.89314e-31	-1.54885	4.09323e-29	2.74682e-28	cytochrome-c oxidase chain VI precursor, putative
Overlap-down	CNG01500	-1.60262	1.83388e-32	2.38974e-31	-2.0132	1.40161e-20	6.35157e-20	snRNP subunit, putative
Overlap-down	CNH01520	-2.16967	2.32214e-32	3.01351e-31	-3.02493	3.99584e-64	9.44036e-63	2-isopropylmalate synthase, putative
Overlap-down	CNC01970	-1.29355	2.96498e-32	3.80848e-31	-1.85619	2.34549e-56	4.156e-55	ATP-dependent peptidase, putative
Overlap-down	CND02790	-1.66882	3.24916e-32	4.16502e-31	-2.85954	1.41345e-72	4.43585e-71	conserved hypothetical protein
Overlap-down	CNF00980	-3.03904	4.36995e-32	5.59034e-31	-3.34336	3.88153e-40	4.06723e-39	expressed protein
Overlap-down	CNH02050	-1.44361	6.80784e-32	8.63883e-31	-1.29716	4.14794e-08	9.48359e-08	hypothetical protein
Overlap-down	CNL05155	-1.99057	7.56179e-32	9.57624e-31	-2.3969	3.34667e-25	1.88153e-24	hypothetical protein
Overlap-down	CNJ01120	-1.76273	9.73307e-32	1.2252e-30	-2.02154	8.92807e-35	7.68326e-34	hypothetical protein
Overlap-down	CNN01710	-2.06187	1.45917e-31	1.81861e-30	-2.65618	8.71444e-78	3.15923e-76	mRNA processing-related protein, putative
Overlap-down	CNC01920	-1.66286	1.78076e-31	2.20631e-30	-2.42149	1.95404e-98	1.13083e-96	cytosine-purine permease, putative
Overlap-down	CNG01850	-1.45029	2.55052e-31	3.14148e-30	-1.62422	1.5334e-40	1.6339e-39	phosphatase associated protein, putative
Overlap-down	CNB02110	-3.0302	2.62735e-31	3.2298e-30	-2.33329	3.28233e-17	1.24578e-16	microtubule motor, putative
Overlap-down	CNA07040	-1.57081	2.73471e-31	3.34218e-30	-2.0554	1.05389e-58	2.02682e-57	hypothetical protein
Overlap-down	CNC04770	-1.51936	2.81047e-31	3.42812e-30	-1.79934	1.14508e-40	1.23684e-39	endo-1,3(4)-beta-glucanase, putative
Overlap-down	CNG00080	-1.67607	3.41932e-31	4.14667e-30	-2.80073	1.11772e-27	6.94639e-27	expressed protein
Overlap-down	CNC03280	-1.77932	3.70266e-31	4.48164e-30	-2.25902	4.54898e-63	1.02482e-61	elongation factor ts (ef-ts), putative
Overlap-down	CNF03780	-1.39398	4.14431e-31	5.00659e-30	-1.84768	1.55045e-27	9.5697e-27	malate dehydrogenase, putative
Overlap-down	CNJ00810	-2.12948	6.79409e-31	8.14515e-30	-2.52724	1.24191e-39	1.26969e-38	RNA polymerase III transcription factor, putative
Overlap-down	CNA05150	-1.28891	6.85968e-31	8.20814e-30	-1.53349	2.32747e-37	2.15273e-36	mitochondrial matrix protein import-related protein, putative
Overlap-down	CNB02750	-1.72507	8.84535e-31	1.05043e-29	-2.63606	7.6659e-65	1.83865e-63	PRCDNA95, putative
Overlap-down	CNJ00850	-1.57176	1.08782e-30	1.28698e-29	-1.46279	7.19531e-19	3.00782e-18	glutathione synthase, putative
Overlap-down	CNL05290	-1.77499	1.20443e-30	1.41695e-29	-2.5965	1.64202e-51	2.5399e-50	conserved hypothetical protein
Overlap-down	CNH02230	-1.46307	1.22984e-30	1.44146e-29	-1.57853	2.92713e-20	1.30953e-19	hypothetical protein
Overlap-down	CNJ02335	-1.39264	1.33887e-30	1.56633e-29	-1.18722	4.56389e-16	1.63295e-15	hypothetical protein
Overlap-down	CNJ00930	-4.21535	1.37128e-30	1.60127e-29	-4.54915	8.02734e-38	7.60307e-37	conserved hypothetical protein
Overlap-down	CNG03990	-2.00477	1.45618e-30	1.69412e-29	-3.18523	6.24521e-122	5.87982e-120	sulfite reductase (NADPH), putative
Overlap-down	CND03060	-1.53528	1.53142e-30	1.77837e-29	-2.04527	1.3812e-23	7.19456e-23	ribosomal chaperone, putative
Overlap-down	CNA00300	-1.86087	1.98555e-30	2.29725e-29	-2.32519	7.43145e-77	2.58992e-75	sterol 14-demethylase, putative
Overlap-down	CND01200	-1.70936	2.98728e-30	3.42476e-29	-2.93797	4.08203e-133	4.95182e-131	homocitrate synthase, putative
Overlap-down	CND04870	-3.77665	4.93838e-30	5.63082e-29	-3.32742	1.67901e-26	9.92613e-26	delayed-type hypersensitivity antigen-related
Overlap-down	CNM00240	-1.32787	6.99187e-30	7.94347e-29	-1.60269	7.19945e-28	4.52332e-27	NADH-cytochrome b5 reductase, putative
Overlap-down	CND03480	-1.80499	7.54525e-30	8.54133e-29	-2.39138	1.88649e-22	9.39965e-22	conserved hypothetical protein
Overlap-down	CNM02490	-2.28172	7.87551e-30	8.88323e-29	-3.64953	6.23065e-70	1.71629e-68	translational initiation-related protein, putative
Overlap-down	CNG04360	-1.23725	8.75786e-30	9.86081e-29	-1.51452	1.54729e-13	4.88995e-13	40s ribosomal protein s23, putative
Overlap-down	CNF03840	-1.28838	1.45562e-29	1.61867e-28	-1.29572	2.83122e-07	6.10158e-07	40s ribosomal protein s15, putative
Overlap-down	CNJ01370	-1.87494	1.55995e-29	1.73163e-28	-3.34825	5.86251e-93	2.93498e-91	expressed protein
Overlap-down	CND05840	-1.35472	1.96178e-29	2.17002e-28	-1.76613	6.91399e-54	1.14471e-52	dihydrolipoyl dehydrogenase, putative
Overlap-down	CNK02350	-2.05667	2.42192e-29	2.6743e-28	-3.40843	1.93455e-72	6.01139e-71	conserved hypothetical protein
Overlap-down	CNE01020	-1.60332	2.51293e-29	2.76995e-28	-2.42036	2.15541e-58	4.10766e-57	conserved hypothetical protein
Overlap-down	CNA06430	-1.30321	2.53319e-29	2.78739e-28	-1.37708	2.40238e-20	1.07936e-19	cytosolic small ribosomal subunit protein, putative
Overlap-down	CNC06990	-1.56041	2.65815e-29	2.91979e-28	-2.45777	1.78788e-47	2.50065e-46	conserved hypothetical protein
Overlap-down	CNK02240	-1.79578	2.795e-29	3.06476e-28	-3.114	7.05322e-117	6.09475e-115	large subunit ribosomal protein L3, putative
Overlap-down	CNG00770	-1.22302	3.17503e-29	3.46938e-28	-1.10664	6.5366e-12	1.89315e-11	hypothetical protein
Overlap-down	CNG02480	-1.91496	3.3247e-29	3.62664e-28	-1.71802	1.9598e-22	9.75721e-22	phosphatidylserine decarboxylase 1 precursor, putative
Overlap-down	CND04070	-1.41234	3.41439e-29	3.71803e-28	-1.68086	5.6122e-62	1.20825e-60	NADH-ubiquinone oxidoreductase 51 kDa subunit, putative
Overlap-down	CNM00860	-1.36552	7.88684e-29	8.47095e-28	-1.63643	4.29118e-30	3.00764e-29	conserved hypothetical protein
Overlap-down	CNH02040	-1.69249	1.05528e-28	1.13151e-27	-2.57479	3.09099e-71	9.19714e-70	ribosomal protein L4, putative
Overlap-down	CNB00990	-1.63709	1.15861e-28	1.24018e-27	-2.65153	3.72813e-85	1.64455e-83	2-oxoglutarate metabolism-related protein, putative
Overlap-down	CNG01150	-1.98997	1.58384e-28	1.67823e-27	-3.24042	7.00125e-134	8.65958e-132	spermidine synthase, putative
Overlap-down	CNF01510	-1.84949	2.07866e-28	2.1878e-27	-2.46623	6.43545e-61	1.32663e-59	conserved hypothetical protein
Overlap-down	CNE01560	-1.65578	5.05074e-28	5.22851e-27	-2.86225	1.98038e-84	8.67519e-83	glutathione-disulfide reductase, putative
Overlap-down	CNM00850	-1.63304	6.55976e-28	6.74626e-27	-2.81243	1.67032e-63	3.90236e-62	cytoplasm protein, putative
Overlap-down	CND06300	-1.72301	6.80881e-28	6.99097e-27	-2.57627	1.50075e-77	5.37882e-76	aspartate-tRNA ligase, putative
Overlap-down	CNH01270	-1.91354	8.53949e-28	8.72525e-27	-3.57563	2.58961e-140	3.7989e-138	cytoplasm protein, putative
Overlap-down	CNG02210	-1.41139	8.70653e-28	8.86714e-27	-1.30687	2.21622e-08	5.17199e-08	cytochrome-c oxidase, putative
Overlap-down	CNB04050	-2.1525	8.75727e-28	8.90441e-27	-2.56141	1.26104e-49	1.86292e-48	glucose-6-phosphate isomerase, putative
Overlap-down	CNJ03120	-1.28104	8.79964e-28	8.93306e-27	-1.06095	4.92897e-05	8.82292e-05	hypothetical protein
Overlap-down	CNN00050	-2.35503	9.56084e-28	9.69017e-27	-3.16121	3.46168e-43	4.12784e-42	Rds1 protein, putative
Overlap-down	CNM01300	-1.87373	1.0211e-27	1.03325e-26	-3.55223	4.74641e-141	7.12866e-139	translation elongation factor EF1-alpha, putative
Overlap-down	CNB02130	-2.76893	1.03069e-27	1.04127e-26	-4.368	5.40518e-114	4.20937e-112	conserved hypothetical protein
Overlap-down	CND03570	-1.38873	1.33526e-27	1.33824e-26	-2.01237	7.32646e-48	1.04089e-46	arginine biosynthesis-related protein, putative
Overlap-down	CNA06200	-1.65487	1.47076e-27	1.47169e-26	-2.54274	6.15322e-42	6.94356e-41	conserved hypothetical protein
Overlap-down	CNI01120	-1.38619	1.97297e-27	1.96175e-26	-2.30646	1.27422e-80	5.05519e-79	40S ribosomal protein S7, putative
Overlap-down	CNE02300	-1.84124	2.52441e-27	2.49821e-26	-2.12167	4.79128e-42	5.46535e-41	hypothetical protein
Overlap-down	CND01180	-1.02972	2.73541e-27	2.70277e-26	-1.25885	1.30001e-20	5.89537e-20	hypothetical protein
Overlap-down	CNK03230	-1.42937	2.99843e-27	2.95338e-26	-2.0377	3.5434e-24	1.9039e-23	40s ribosomal protein s5-1, putative
Overlap-down	CNF01790	-1.31163	4.43025e-27	4.33655e-26	-1.74896	7.06549e-15	2.38721e-14	60s ribosomal protein l33-b, putative
Overlap-down	CNC01350	-3.17386	5.85156e-27	5.69238e-26	-3.52624	5.8484e-29	3.90099e-28	expressed protein
Overlap-down	CNK01090	-1.47112	5.86949e-27	5.70101e-26	-2.30471	7.39692e-40	7.68695e-39	ATP-binding cassette (ABC) transporter, putative
Overlap-down	CNB00330	-1.47603	5.9019e-27	5.72366e-26	-2.07516	8.27923e-60	1.65795e-58	ATP synthase delta chain, mitochondrial precursor, putative
Overlap-down	CNA01740	-1.2277	6.0989e-27	5.89654e-26	-1.21184	3.54382e-19	1.50433e-18	expressed protein
Overlap-down	CNF02150	-1.43981	7.80629e-27	7.48976e-26	-1.11072	4.83611e-06	9.44463e-06	ribosomal protein P2, putative
Overlap-down	CNF00570	-1.76418	7.87117e-27	7.54051e-26	-2.35269	2.08316e-84	9.06246e-83	conserved hypothetical protein
Overlap-down	CNF00630	-1.51201	1.05944e-26	1.01033e-25	-1.75189	3.27743e-65	7.89085e-64	electron transporter, transferring electrons within CoQH2-cytochrome c reductase complex, putative
Overlap-down	CNA03160	-1.81343	1.10945e-26	1.05481e-25	-3.10538	1.23732e-106	8.1302e-105	heat shock protein sks2 (heat shock cognate protein hsc1), putative
Overlap-down	CNC05270	-2.02215	1.14619e-26	1.0881e-25	-3.49059	2.58236e-131	2.96173e-129	YHM1, putative
Overlap-down	CNA04430	-1.23776	1.2115e-26	1.148e-25	-1.07467	3.59157e-18	1.43937e-17	U2 snRNA binding protein, putative
Overlap-down	CNA06360	-1.74666	1.52798e-26	1.44185e-25	-2.6352	4.19622e-43	4.98488e-42	60s ribosomal protein l7, putative
Overlap-down	CNH01530	-1.69878	1.54046e-26	1.45144e-25	-2.45285	5.54388e-58	1.04703e-56	dihydroxy-acid dehydratase, putative
Overlap-down	CNJ01560	-1.46984	1.62719e-26	1.53087e-25	-2.33274	3.01705e-36	2.69569e-35	60s ribosomal protein l20 (yl17), putative
Overlap-down	CNM01020	-1.82003	1.94354e-26	1.82033e-25	-3.08453	7.3341e-136	9.44153e-134	ribosomal protein L13, putative
Overlap-down	CNC06780	-1.21307	5.58173e-26	5.15123e-25	-1.264	3.07695e-22	1.51399e-21	major facilitator protein, putative
Overlap-down	CNC05670	-1.57847	7.10851e-26	6.522e-25	-1.68033	3.41821e-26	1.99649e-25	X-Pro aminopeptidase, putative
Overlap-down	CNF01530	-1.52158	7.14302e-26	6.54413e-25	-1.8296	6.05835e-23	3.07946e-22	tRNA binding protein, putative
Overlap-down	CNE04550	-1.61799	7.3203e-26	6.68708e-25	-2.40924	9.98212e-44	1.20627e-42	conserved hypothetical protein
Overlap-down	CNC04930	-1.73109	7.85554e-26	7.14491e-25	-2.67259	5.64068e-54	9.41308e-53	cytoplasm protein, putative
Overlap-down	CND04430	-1.14909	8.45507e-26	7.66804e-25	-1.48394	5.1656e-36	4.58293e-35	ubiquinol-cytochrome-c reductase, putative
Overlap-down	CNA06730	-1.46255	8.67192e-26	7.84211e-25	-1.42791	5.07279e-24	2.6958e-23	RNA splicing-related protein, putative
Overlap-down	CNA04340	-3.54685	9.59806e-26	8.64638e-25	-3.71305	1.90045e-28	1.2308e-27	mitochondrion protein, putative
Overlap-down	CNK03240	-2.00157	9.60251e-26	8.64638e-25	-2.84484	8.18342e-97	4.56823e-95	cytochrome c oxidase subunit V, putative
Overlap-down	CNG01340	-1.76907	1.02789e-25	9.24218e-25	-1.7607	1.73977e-26	1.02757e-25	microtubule motor, putative
Overlap-down	CNA05910	-1.26375	1.24415e-25	1.1139e-24	-1.17119	3.53753e-12	1.03549e-11	hypothetical protein
Overlap-down	CNG03720	-1.49384	1.25973e-25	1.12625e-24	-2.18554	2.1584e-27	1.32572e-26	40S ribosomal protein S8, putative
Overlap-down	CNA00850	-3.21613	1.48241e-25	1.32157e-24	-4.28475	3.19353e-42	3.68277e-41	conserved expressed protein
Overlap-down	CNC00250	-1.28809	1.54613e-25	1.37643e-24	-1.36866	3.16293e-22	1.55509e-21	hypothetical protein
Overlap-down	CNH02780	-1.70631	1.57998e-25	1.40458e-24	-1.61359	5.32467e-25	2.96714e-24	hypothetical protein
Overlap-down	CNA01010	-2.04122	1.61298e-25	1.43189e-24	-1.99707	6.52726e-26	3.77742e-25	expressed protein
Overlap-down	CNB03760	-1.27715	1.63119e-25	1.44398e-24	-1.56856	8.1442e-31	5.88472e-30	hypothetical protein
Overlap-down	CNF01650	-1.74199	1.75799e-25	1.55405e-24	-2.80924	5.8766e-53	9.40852e-52	40s ribosomal protein s10, putative
Overlap-down	CNA03530	-1.30653	1.95624e-25	1.72687e-24	-1.32671	1.09547e-28	7.19505e-28	succinate dehydrogenase (ubiquinone), putative
Overlap-down	CNB01880	-1.72445	2.25983e-25	1.98373e-24	-2.05955	9.72477e-48	1.37542e-46	valine-tRNA ligase, putative
Overlap-down	CNA01380	-1.3022	3.07517e-25	2.67706e-24	-1.31687	7.98217e-22	3.84951e-21	peptidase, putative
Overlap-down	CNA04020	-1.9845	3.22981e-25	2.80779e-24	-2.7615	1.98138e-37	1.84073e-36	nucleus protein, putative
Overlap-down	CNJ00950	-3.61422	3.75374e-25	3.24533e-24	-4.65989	1.44328e-43	1.73745e-42	pyruvate decarboxylase, putative
Overlap-down	CNL04470	-1.7034	3.91761e-25	3.38236e-24	-2.18739	1.50986e-69	4.14096e-68	ubiquinol-cytochrome C reductase complex core protein 2 precursor, putative
Overlap-down	CNM01460	-1.64054	4.18844e-25	3.60138e-24	-2.2181	2.22498e-17	8.52683e-17	cytoplasm protein, putative
Overlap-down	CNN01210	-3.1903	4.26866e-25	3.66534e-24	-3.63202	1.48503e-30	1.06208e-29	hypothetical protein
Overlap-down	CNC02160	-1.29906	4.39861e-25	3.76665e-24	-2.00736	7.574e-45	9.53628e-44	glycerol-3-phosphate O-acyltransferase, putative
Overlap-down	CND01740	-2.62301	4.75926e-25	4.05891e-24	-2.8466	3.10031e-27	1.88589e-26	ceramidase, putative
Overlap-down	CNC06710	-1.31372	5.01462e-25	4.25364e-24	-1.53877	2.81408e-30	1.99005e-29	conserved hypothetical protein
Overlap-down	CNA00060	-2.0379	5.11846e-25	4.33588e-24	-2.83164	5.25271e-70	1.45325e-68	methionine-tRNA ligase, putative
Overlap-down	CNA07260	-1.57131	5.17205e-25	4.37538e-24	-2.1213	7.4449e-71	2.16417e-69	succinate-CoA ligase (ADP-forming), putative
Overlap-down	CNE00750	-1.3192	5.24146e-25	4.42816e-24	-1.95826	3.52455e-71	1.0438e-69	ATP synthase gamma chain, mitochondrial precursor, putative
Overlap-down	CNA06630	-1.50562	5.77605e-25	4.87326e-24	-2.29377	2.41232e-43	2.88746e-42	ribulose-phosphate 3-epimerase, putative
Overlap-down	CNF00730	-1.61007	5.83974e-25	4.92039e-24	-2.2473	5.08996e-71	1.50035e-69	glycine-tRNA ligase, putative
Overlap-down	CNA07150	-1.36246	7.34536e-25	6.17246e-24	-1.14785	1.95438e-13	6.15488e-13	conserved hypothetical protein
Overlap-down	CNC02930	-5.54148	8.84256e-25	7.38131e-24	-5.63178	2.27957e-45	2.9406e-44	expressed protein
Overlap-down	CNC06100	-1.30305	9.00912e-25	7.50045e-24	-1.42704	5.58233e-08	1.26643e-07	ribosomal protein S19, putative
Overlap-down	CNE02170	-1.32649	1.00778e-24	8.31318e-24	-1.89935	2.06455e-23	1.06399e-22	60s ribosomal protein l21-a, putative
Overlap-down	CNL06640	-1.61732	1.13033e-24	9.28757e-24	-2.62903	5.69193e-33	4.5449e-32	phospho-2-dehydro-3-deoxyheptonate aldolase, putative
Overlap-down	CNG02760	-1.49624	1.29601e-24	1.06074e-23	-1.48504	3.29717e-13	1.02305e-12	mitochondrial import inner membrane translocase subunit tim13, putative
Overlap-down	CNK02450	-2.48132	1.32321e-24	1.0816e-23	-2.6645	2.05637e-25	1.16756e-24	hypothetical protein
Overlap-down	CNJ00520	-1.20142	1.63175e-24	1.32862e-23	-1.25436	1.60205e-21	7.61549e-21	regulation of translational elongation-related protein, putative
Overlap-down	CNC01220	-1.7616	1.7339e-24	1.40815e-23	-2.36133	1.79722e-36	1.61955e-35	cystathionine gamma-synthase, putative
Overlap-down	CNB00480	-1.78091	1.76015e-24	1.42579e-23	-2.49436	5.47696e-61	1.13647e-59	threonine-tRNA ligase, putative
Overlap-down	CNB01730	-1.21328	2.03704e-24	1.64796e-23	-2.12177	4.98463e-39	4.95166e-38	oxoglutarate dehydrogenase (succinyl-transferring), putative
Overlap-down	CNC04320	-2.77477	2.04492e-24	1.65222e-23	-5.58583	6.46315e-91	3.11218e-89	conserved hypothetical protein
Overlap-down	CNJ02060	-1.20682	2.07056e-24	1.67078e-23	-1.45658	4.89482e-26	2.84839e-25	isocitrate dehydrogenase (NAD+), putative
Overlap-down	CNC04750	-1.4698	2.16303e-24	1.74316e-23	-2.09016	6.52056e-44	7.90995e-43	adenylosuccinate synthase, putative
Overlap-down	CNA03330	-1.60935	2.31739e-24	1.86122e-23	-2.40918	3.018e-39	3.04114e-38	ubiquitin-carboxy extension protein fusion, putative
Overlap-down	CNK02500	-3.05399	2.3184e-24	1.86122e-23	-2.72704	1.17972e-14	3.93947e-14	protein serine/threonine kinase, putative
Overlap-down	CNA01260	-2.65668	2.32398e-24	1.86333e-23	-2.91409	8.63951e-23	4.36683e-22	expressed protein
Overlap-down	CNH02200	-1.14561	2.45089e-24	1.96258e-23	-1.13654	4.33457e-11	1.20611e-10	hypothetical protein
Overlap-down	CNE04940	-2.84475	2.71709e-24	2.16964e-23	-3.72342	3.08385e-39	3.10254e-38	hypothetical protein
Overlap-down	CNG00830	-1.57658	2.82349e-24	2.2495e-23	-2.22992	2.24517e-27	1.37768e-26	structural constituent of ribosome, putative
Overlap-down	CNL05820	-2.05264	2.93322e-24	2.33397e-23	-2.29848	1.29434e-47	1.81842e-46	NADPH-adrenodoxin reductase, putative
Overlap-down	CNE02160	-1.50987	3.38743e-24	2.6852e-23	-2.40564	7.84877e-42	8.84108e-41	hypothetical protein
Overlap-down	CNF02250	-1.53696	3.9051e-24	3.08004e-23	-2.05394	3.96275e-44	4.83501e-43	arg-6 protein, mitochondrial precursor, putative
Overlap-down	CNA05850	-1.18384	4.28789e-24	3.3735e-23	-1.45188	2.80542e-37	2.58722e-36	conserved hypothetical protein
Overlap-down	CNC04190	-2.39749	4.30975e-24	3.38646e-23	-2.39624	2.90465e-23	1.49206e-22	expressed protein
Overlap-down	CNE04650	-1.19526	4.69814e-24	3.67788e-23	-2.26666	3.46657e-64	8.22071e-63	conserved hypothetical protein
Overlap-down	CNF02450	-3.18133	4.75409e-24	3.71705e-23	-2.60446	2.74047e-32	2.12893e-31	expressed protein
Overlap-down	CNJ01750	-3.36908	5.78734e-24	4.49698e-23	-4.86076	8.48777e-47	1.1539e-45	mannose-6-phosphate isomerase, putative
Overlap-down	CNA04520	-1.39759	5.81557e-24	4.51334e-23	-1.36216	1.93777e-26	1.14025e-25	mitochondrion protein, putative
Overlap-down	CNC00350	-1.46751	6.49098e-24	5.02512e-23	-2.59463	6.49746e-86	2.90681e-84	ribosomal protein, putative
Overlap-down	CNA07620	-1.54806	6.70798e-24	5.18674e-23	-2.78938	1.24154e-74	4.14372e-73	translation initiation factor, putative
Overlap-down	CNK02080	-1.38782	8.8369e-24	6.7746e-23	-1.8706	1.80842e-30	1.28608e-29	hypothetical protein
Overlap-down	CNF02320	-1.27833	8.94738e-24	6.85095e-23	-1.67284	1.49065e-34	1.26385e-33	cytoplasm protein, putative
Overlap-down	CNK00070	-3.61691	9.09963e-24	6.95906e-23	-5.82312	2.15215e-78	7.93903e-77	phosphoketolase, putative
Overlap-down	CNG02190	-1.9424	9.91772e-24	7.56631e-23	-1.96016	2.28798e-23	1.17721e-22	conserved hypothetical protein
Overlap-down	CND01070	-1.52108	1.01896e-23	7.75498e-23	-1.90771	2.06552e-50	3.10222e-49	NADH dehydrogenase (ubiquinone), putative
Overlap-down	CNA03600	-1.67669	1.03475e-23	7.85609e-23	-1.93771	6.47528e-33	5.14434e-32	DNA topoisomerase II, putative
Overlap-down	CNK03370	-1.69369	1.09616e-23	8.31235e-23	-2.30531	1.04995e-45	1.36559e-44	expressed protein
Overlap-down	CNG00480	-1.35723	1.12583e-23	8.52702e-23	-1.42484	3.50687e-37	3.22939e-36	coatomer alpha subunit, putative
Overlap-down	CNA04050	-1.70107	1.21104e-23	9.1504e-23	-2.62395	1.69897e-66	4.21933e-65	elongation factor 1-gamma (ef-1-gamma), putative
Overlap-down	CNL05830	-1.85329	1.39771e-23	1.05355e-22	-1.88944	2.24999e-33	1.81728e-32	conserved hypothetical protein
Overlap-down	CNL04990	-1.57581	1.54595e-23	1.16251e-22	-1.71635	2.63587e-29	1.79558e-28	hypothetical protein
Overlap-down	CNE02610	-1.67423	1.55502e-23	1.16793e-22	-2.23593	8.88337e-20	3.86191e-19	nucleoside-diphosphate kinase, putative
Overlap-down	CNF02480	-1.95941	1.76694e-23	1.32079e-22	-3.72447	1.68221e-113	1.29407e-111	ketol-acid reductoisomerase, putative
Overlap-down	CNC02450	-2.3841	1.80053e-23	1.34431e-22	-3.01388	4.46297e-32	3.42071e-31	water channel, putative
Overlap-down	CNH02210	-1.74731	1.83523e-23	1.36859e-22	-2.21538	4.9209e-32	3.758e-31	conserved hypothetical protein
Overlap-down	CNK01050	-1.75543	2.33515e-23	1.73524e-22	-2.48009	9.67291e-101	5.75629e-99	phosphogluconate dehydrogenase (decarboxylating), putative
Overlap-down	CNJ03110	-1.29385	3.0286e-23	2.2347e-22	-1.70191	7.08172e-20	3.09359e-19	ribosomal protein S18, putative
Overlap-down	CNG00300	-1.83498	3.50161e-23	2.57767e-22	-3.33944	1.53016e-116	1.28697e-114	L10e protein, putative
Overlap-down	CNI01090	-1.28507	3.56714e-23	2.62285e-22	-1.9641	9.06232e-24	4.7757e-23	60S ribosomal protein L19, putative
Overlap-down	CNA08290	-1.87096	3.59587e-23	2.63781e-22	-2.15411	3.59605e-42	4.12434e-41	C-8 sterol isomerase, putative
Overlap-down	CNC02470	-1.34091	3.82997e-23	2.80301e-22	-2.55032	1.45869e-68	3.8989e-67	phosphatase, putative
Overlap-down	CNC01410	-1.59227	4.02709e-23	2.94384e-22	-1.93329	5.60056e-14	1.80155e-13	ribosomal protein S20, putative
Overlap-down	CNA06820	-1.21718	4.08079e-23	2.97964e-22	-1.39382	2.81982e-10	7.44866e-10	PRCDNA87, putative
Overlap-down	CNG02130	-1.40819	4.21434e-23	3.07359e-22	-1.46407	5.65603e-22	2.74237e-21	conserved hypothetical protein
Overlap-down	CND00180	-1.45471	4.47767e-23	3.25809e-22	-1.86665	6.16304e-35	5.32554e-34	glutamate dehydrogenase, putative
Overlap-down	CNE01360	-1.78724	4.49547e-23	3.26726e-22	-2.55007	1.70754e-61	3.61449e-60	hypothetical protein
Overlap-down	CNH02160	-1.35059	4.93168e-23	3.58016e-22	-1.56563	1.81559e-12	5.42012e-12	expressed protein
Overlap-down	CNE00270	-1.40234	6.51088e-23	4.69948e-22	-2.16788	2.33509e-41	2.60008e-40	amino acid transporter, putative
Overlap-down	CNC06950	-1.83931	6.87544e-23	4.95693e-22	-2.98514	4.27755e-70	1.18867e-68	D-lactate dehydrogenase (cytochrome) oxidoreductase protein, putative
Overlap-down	CND04250	-1.62962	7.53738e-23	5.42795e-22	-2.09642	7.00945e-49	1.00719e-47	conserved hypothetical protein
Overlap-down	CNL04590	-1.08486	8.36441e-23	6.01664e-22	-1.36352	2.40217e-20	1.07936e-19	conserved hypothetical protein
Overlap-down	CNI01160	-1.73116	9.42344e-23	6.75525e-22	-2.88492	1.12192e-75	3.80489e-74	polyadenylate-binding protein, putative
Overlap-down	CND03460	-1.54584	1.20048e-22	8.56666e-22	-2.61927	1.6239e-55	2.80646e-54	conserved hypothetical protein
Overlap-down	CNF03185	-1.78019	1.34082e-22	9.54648e-22	-2.03733	4.53175e-27	2.7277e-26	hypothetical protein
Overlap-down	CNH02180	-2.25636	1.43456e-22	1.01909e-21	-3.40911	7.71543e-73	2.43345e-71	hypothetical protein
Overlap-down	CND04560	-3.06362	1.63274e-22	1.15466e-21	-3.4182	2.68777e-22	1.32664e-21	expressed protein
Overlap-down	CNE03920	-1.72273	1.69201e-22	1.19523e-21	-3.23117	4.98539e-106	3.24204e-104	60s ribosomal protein l1-a (l10a), putative
Overlap-down	CNA04000	-1.55915	1.70421e-22	1.2025e-21	-1.64288	1.18059e-34	1.00773e-33	conserved hypothetical protein
Overlap-down	CND00940	-1.59448	2.07822e-22	1.45823e-21	-2.04611	9.06046e-59	1.74781e-57	conserved hypothetical protein
Overlap-down	CNC00830	-1.34321	2.73435e-22	1.90798e-21	-1.40324	1.57169e-26	9.3091e-26	t-complex protein 1, alpha subunit (tcp-1-alpha), putative
Overlap-down	CNA02290	-1.87014	3.05894e-22	2.1274e-21	-2.37784	9.75091e-41	1.05685e-39	isoleucine-tRNA ligase, putative
Overlap-down	CNG01480	-1.97748	3.15864e-22	2.19431e-21	-3.32085	1.01965e-70	2.93695e-69	hexose transport-related protein, putative
Overlap-down	CNE03290	-1.76521	3.4078e-22	2.357e-21	-2.60004	2.21884e-68	5.88085e-67	eukaryotic translation initiation factor 3 110 kda subunit (eif3 p110), putative
Overlap-down	CNL05160	-1.56654	3.9035e-22	2.69098e-21	-2.29982	5.48149e-76	1.86904e-74	Eukaryotic translation initiation factor 3 subunit 6, putative
Overlap-down	CNH03650	-2.99567	4.21638e-22	2.90349e-21	-2.30141	7.51471e-13	2.28668e-12	hypothetical protein
Overlap-down	CNH00500	-2.32596	4.40781e-22	3.032e-21	-3.17442	3.34892e-41	3.70614e-40	conserved hypothetical protein
Overlap-down	CNB00420	-2.05353	4.65214e-22	3.19657e-21	-3.25931	1.49861e-40	1.60224e-39	dehydrogenase, putative
Overlap-down	CNH01240	-1.8428	4.75209e-22	3.26169e-21	-3.24772	6.87749e-64	1.61276e-62	cytochrome-b5 reductase, putative
Overlap-down	CNA06490	-1.13789	5.66737e-22	3.87722e-21	-1.35783	2.09603e-21	9.88914e-21	cytoplasm protein, putative
Overlap-down	CNA02670	-1.27627	7.56899e-22	5.15019e-21	-1.43079	5.88486e-22	2.84458e-21	aerobic respiration-related protein, putative
Overlap-down	CNC05460	-1.43372	8.78029e-22	5.96151e-21	-1.59612	1.89661e-27	1.16607e-26	3'-5' exoribonuclease, putative
Overlap-down	CNH01700	-1.57526	8.91337e-22	6.04534e-21	-1.98987	5.52335e-34	4.60255e-33	conserved hypothetical protein
Overlap-down	CNK02360	-1.92313	9.49638e-22	6.43382e-21	-2.36428	2.40179e-38	2.33444e-37	hypothetical protein
Overlap-down	CNC05860	-1.09305	1.34059e-21	9.02424e-21	-1.38954	2.04723e-31	1.5175e-30	metal resistance protein ycf1, putative
Overlap-down	CNC06940	-1.46238	1.38419e-21	9.30776e-21	-2.5065	2.08154e-38	2.02629e-37	structural constituent of ribosome, putative
Overlap-down	CNG00980	-1.46226	1.50501e-21	1.00987e-20	-3.00081	2.20181e-88	1.02125e-86	hypothetical protein
Overlap-down	CNC06620	-2.21622	2.06151e-21	1.37887e-20	-3.42299	3.08326e-32	2.38348e-31	protein-arginine N-methyltransferase, putative
Overlap-down	CNL05310	-1.57967	2.11519e-21	1.41177e-20	-1.88423	2.47621e-49	3.60737e-48	mitochondrion protein, putative
Overlap-down	CNN00750	-2.41227	2.2026e-21	1.467e-20	-3.33174	1.63494e-54	2.78735e-53	MDM10, putative
Overlap-down	CND03070	-1.09037	2.48287e-21	1.65192e-20	-1.40289	2.24968e-30	1.59809e-29	cytoplasm protein, putative
Overlap-down	CNC02540	-1.10052	2.69516e-21	1.78938e-20	-1.46447	6.4157e-15	2.17465e-14	organic acid transporter, putative
Overlap-down	CNC05360	-1.76374	2.72203e-21	1.80532e-20	-2.78319	1.59307e-53	2.59666e-52	60s ribosomal protein l5-b, putative
Overlap-down	CNC02480	-1.26273	2.83085e-21	1.87551e-20	-2.27182	2.4406e-57	4.48843e-56	glycerol-3-phosphate dehydrogenase (NAD+), putative
Overlap-down	CNF03560	-1.45944	3.83666e-21	2.52066e-20	-1.83312	9.68725e-31	6.97571e-30	hypothetical protein
Overlap-down	CNF04420	-2.38237	5.10286e-21	3.34556e-20	-4.31553	2.81797e-63	6.48751e-62	allergen, putative
Overlap-down	CNC01930	-2.00978	5.79494e-21	3.79141e-20	-3.31558	5.11574e-53	8.23217e-52	conserved hypothetical protein
Overlap-down	CNM02470	-1.77543	5.84589e-21	3.82077e-20	-2.71824	2.13699e-33	1.72822e-32	hypothetical protein
Overlap-down	CNB01470	-1.95854	6.23055e-21	4.06795e-20	-2.49004	3.53635e-39	3.54085e-38	hypothetical protein
Overlap-down	CNA02630	-1.40945	6.54981e-21	4.26572e-20	-1.42542	4.94926e-30	3.46119e-29	conserved hypothetical protein
Overlap-down	CND04480	-1.42568	7.40739e-21	4.81633e-20	-2.0185	6.3887e-25	3.53508e-24	structural constituent of ribosome, putative
Overlap-down	CNF04450	-1.7361	8.06423e-21	5.238e-20	-1.91267	3.61994e-59	7.11357e-58	pyruvate dehydrogenase e1 component alpha subunit, mitochondrial precursor, putative
Overlap-down	CNM00950	-1.76444	8.58859e-21	5.55566e-20	-2.24981	3.13829e-30	2.20941e-29	Aspartate aminotransferase, mitochondrial precursor, putative
Overlap-down	CNG03850	-2.05798	8.87936e-21	5.73786e-20	-2.66575	2.88024e-29	1.95782e-28	protein kinase, putative
Overlap-down	CNJ01090	-1.87011	9.32985e-21	6.02278e-20	-2.32063	5.03545e-30	3.51368e-29	xylitol dehydrogenase, putative
Overlap-down	CNG01190	-1.59755	1.18496e-20	7.60257e-20	-1.50972	1.78063e-15	6.21249e-15	conserved hypothetical protein
Overlap-down	CNN00650	-1.95512	1.54433e-20	9.86802e-20	-1.82773	3.2277e-19	1.37384e-18	kinesin, putative
Overlap-down	CNH01300	-1.37045	1.6587e-20	1.05774e-19	-1.70156	2.41717e-34	2.0439e-33	conserved hypothetical protein
Overlap-down	CNA04230	-1.46537	2.08141e-20	1.32327e-19	-2.13784	2.44888e-27	1.4983e-26	general RNA polymerase II transcription factor, putative
Overlap-down	CNB02230	-1.90093	2.08618e-20	1.32497e-19	-1.96308	2.02109e-14	6.64013e-14	conserved hypothetical protein
Overlap-down	CND03800	-1.51283	2.13245e-20	1.35163e-19	-2.07429	5.69049e-73	1.8038e-71	GAMM1 protein, putative
Overlap-down	CNH02130	-3.37568	2.26446e-20	1.43241e-19	-3.82234	2.88956e-24	1.56056e-23	hypothetical protein
Overlap-down	CNN01720	-1.66267	2.3814e-20	1.50487e-19	-3.00157	2.12427e-128	2.1967e-126	60s ribosomal protein l17, putative
Overlap-down	CNK01460	-1.39836	2.60952e-20	1.64737e-19	-1.6273	1.97752e-18	8.05827e-18	eukaryotic translation initiation factor 3, subunit 4 delta, 44kDa, putative
Overlap-down	CNI04340	-1.94037	2.82155e-20	1.77944e-19	-4.16851	7.55146e-256	7.9391e-253	40S ribosomal protein S0, putative
Overlap-down	CNA04680	-1.46832	3.08292e-20	1.94039e-19	-1.54483	1.70347e-33	1.3901e-32	mitochondrion protein, putative
Overlap-down	CNI00040	-1.31238	3.44769e-20	2.16349e-19	-1.56492	2.5066e-25	1.41554e-24	protein transporter, putative
Overlap-down	CNA02460	-1.46386	3.5021e-20	2.19544e-19	-1.80286	9.99813e-33	7.86386e-32	kinesin family member 21A, putative
Overlap-down	CNK02570	-1.87499	3.56964e-20	2.23333e-19	-1.95171	4.40165e-16	1.58119e-15	expressed protein
Overlap-down	CNB04840	-1.43012	3.68707e-20	2.30222e-19	-1.36787	9.67464e-18	3.79054e-17	aerobic respiration-related protein, putative
Overlap-down	CNA05725	-1.33558	4.07787e-20	2.5412e-19	-1.20449	1.5364e-16	5.63465e-16	hypothetical protein
Overlap-down	CNJ00510	-1.08934	4.16356e-20	2.59203e-19	-1.1477	4.47458e-13	1.38023e-12	hypothetical protein
Overlap-down	CNH01770	-1.31142	4.20327e-20	2.61417e-19	-1.85794	4.31538e-22	2.11182e-21	hypothetical protein
Overlap-down	CNG01880	-1.27538	4.32493e-20	2.68718e-19	-1.24907	6.796e-19	2.85034e-18	hypothetical protein
Overlap-down	CNA07520	-1.83269	4.40431e-20	2.7338e-19	-2.95818	1.13111e-58	2.16871e-57	d-3-phosphoglycerate dehydrogenase 2, putative
Overlap-down	CNL06520	-1.35672	4.83842e-20	2.99735e-19	-1.93745	2.40797e-49	3.51609e-48	conserved hypothetical protein
Overlap-down	CNA06000	-1.46831	4.92509e-20	3.04804e-19	-2.55462	7.05061e-43	8.34433e-42	aspartate carbamoyltransferase, putative
Overlap-down	CNA03740	-1.61898	6.47769e-20	3.97761e-19	-2.86879	5.14038e-66	1.26169e-64	eukaryotic initiation factor 4F subunit P130, putative
Overlap-down	CNN01330	-1.17761	7.05407e-20	4.32732e-19	-1.60487	1.09278e-21	5.23405e-21	expressed protein
Overlap-down	CNB01420	-1.46021	7.23433e-20	4.42927e-19	-2.0614	2.74994e-46	3.67093e-45	Eukaryotic translation initiation factor 3 subunit 7, putative
Overlap-down	CNL05280	-1.60712	7.46192e-20	4.55974e-19	-1.70013	3.593e-26	2.09663e-25	hypothetical protein
Overlap-down	CND01700	-1.30215	7.54463e-20	4.60581e-19	-1.4848	7.60199e-18	2.99521e-17	translation repressor, putative
Overlap-down	CND02730	-1.73215	7.97856e-20	4.86129e-19	-2.84956	5.67483e-37	5.16549e-36	fk506-binding protein 39 kda, putative
Overlap-down	CNJ01920	-1.85086	9.06457e-20	5.51231e-19	-3.61794	2.06039e-149	3.82263e-147	Ras2, putative
Overlap-down	CNG00380	-3.30701	9.39051e-20	5.70501e-19	-5.31161	5.51253e-47	7.54296e-46	hydrogen-exporting ATPase, putative
Overlap-down	CNA02220	-1.25552	9.65061e-20	5.85173e-19	-1.83203	7.34315e-17	2.72956e-16	60s ribosomal protein l30-1 (l32), putative
Overlap-down	CNM00060	-1.30295	1.16647e-19	7.02558e-19	-1.42388	3.4048e-33	2.73948e-32	expressed protein
Overlap-down	CNE01080	-1.6609	1.22177e-19	7.34459e-19	-4.31749	1.89599e-109	1.32888e-107	endopolyphosphatase, putative
Overlap-down	CNG02250	-1.80147	1.23849e-19	7.438e-19	-2.27471	5.76345e-33	4.59619e-32	hypothetical protein
Overlap-down	CNE03060	-1.36857	1.48995e-19	8.90852e-19	-2.21561	1.49438e-55	2.60402e-54	structural constituent of ribosome, putative
Overlap-down	CNK02310	-1.77988	1.55831e-19	9.3055e-19	-3.83897	2.01932e-126	1.99029e-124	5-methyltetrahydropteroyltriglutamate-homocysteine S-methyltransferase, putative
Overlap-down	CND02960	-1.1873	1.63887e-19	9.76806e-19	-1.6062	3.02188e-17	1.15039e-16	conserved hypothetical protein
Overlap-down	CNL04730	-1.4263	1.66362e-19	9.89684e-19	-1.44526	2.20032e-22	1.09202e-21	ATP-binding cassette, sub-family b, member 10, mitochondrial precursor, putative
Overlap-down	CNE03250	-1.45478	1.86575e-19	1.10888e-18	-2.53108	3.4559e-44	4.23298e-43	conserved hypothetical protein
Overlap-down	CNB02430	-1.44748	1.89926e-19	1.12773e-18	-2.1256	3.02301e-49	4.39381e-48	regulation of translational elongation-related protein, putative
Overlap-down	CNE04970	-1.09944	2.49642e-19	1.47812e-18	-1.32873	7.04282e-19	2.94994e-18	conserved hypothetical protein
Overlap-down	CNK03360	-1.23665	3.2879e-19	1.93583e-18	-1.39881	1.18941e-14	3.96973e-14	inositol-polyphosphate 5-phosphatase, putative
Overlap-down	CNJ02260	-1.19171	3.82622e-19	2.24229e-18	-1.48961	1.79663e-11	5.08669e-11	ribosomal protein, putative
Overlap-down	CND00750	-1.44552	3.89313e-19	2.27938e-18	-2.63155	1.34192e-60	2.74832e-59	conserved hypothetical protein
Overlap-down	CNC03080	-1.38178	4.3147e-19	2.52151e-18	-2.07678	1.50444e-61	3.19529e-60	pyruvate kinase, putative
Overlap-down	CNC05560	-1.24124	4.4129e-19	2.57651e-18	-2.65342	9.33448e-79	3.50488e-77	ribosomal large subunit biogenesis-related protein, putative
Overlap-down	CNM01690	-1.25603	4.90443e-19	2.85555e-18	-1.81356	7.81583e-23	3.96002e-22	formaldehyde dehydrogenase (glutathione), putative
Overlap-down	CND02170	-1.40189	4.97288e-19	2.89273e-18	-1.52176	6.91411e-27	4.1419e-26	116 kda u5 small nuclear ribonucleoprotein component, putative
Overlap-down	CNA04220	-1.6049	5.1969e-19	3.01746e-18	-1.86831	2.57475e-25	1.45273e-24	hypothetical protein
Overlap-down	CNB04350	-1.87218	5.21492e-19	3.02513e-18	-2.32215	2.27746e-42	2.6506e-41	cytoplasm protein, putative
Overlap-down	CNH00160	-1.67576	5.90522e-19	3.41613e-18	-2.68927	4.90438e-38	4.6874e-37	conserved hypothetical protein
Overlap-down	CNG00910	-1.27112	5.97204e-19	3.45161e-18	-2.17428	9.9459e-45	1.24978e-43	hypothetical protein
Overlap-down	CNC03420	-1.45281	6.1567e-19	3.55507e-18	-1.68262	1.34119e-09	3.3936e-09	elongation factor 1-beta (ef-1-beta), putative
Overlap-down	CNJ01690	-1.4577	6.50112e-19	3.74022e-18	-2.40724	1.79394e-44	2.22322e-43	metal ion transporter, putative
Overlap-down	CNJ01080	-1.47487	6.54511e-19	3.76209e-18	-3.45148	6.06128e-81	2.41991e-79	6-phosphofructokinase, putative
Overlap-down	CNM01180	-1.64708	6.97945e-19	4.00079e-18	-3.05729	1.61008e-74	5.34546e-73	conserved hypothetical protein
Overlap-down	CNB05260	-3.44958	7.63863e-19	4.37068e-18	-4.74243	9.95799e-35	8.54626e-34	conserved hypothetical protein
Overlap-down	CNA04420	-1.19465	7.71556e-19	4.41069e-18	-1.37814	1.05185e-28	6.91876e-28	oxidoreductase, putative
Overlap-down	CNH01650	-1.65845	7.86977e-19	4.49477e-18	-1.53636	3.19937e-20	1.42828e-19	expressed protein
Overlap-down	CNC02250	-1.3705	8.04232e-19	4.58916e-18	-1.10447	2.42713e-08	5.64125e-08	hydroxymethylbilane synthase, putative
Overlap-down	CNA03090	-1.10986	8.11027e-19	4.62374e-18	-1.98066	1.88917e-47	2.63647e-46	conserved hypothetical protein
Overlap-down	CNI03970	-1.61114	8.89645e-19	5.06736e-18	-3.34363	1.47585e-95	7.75806e-94	small nucleolar RNP protein, putative
Overlap-down	CNE01090	-1.32116	9.24472e-19	5.26097e-18	-1.6881	2.51413e-15	8.70425e-15	rRNA primary transcript binding protein, putative
Overlap-down	CNA03210	-1.35644	9.40211e-19	5.3457e-18	-1.90497	1.45711e-28	9.50514e-28	3'(2'),5'-bisphosphate nucleotidase, putative
Overlap-down	CNJ00900	-1.56817	9.4895e-19	5.38566e-18	-1.78219	6.26535e-25	3.46987e-24	enoyl reductase, putative
Overlap-down	CNF03270	-2.00725	1.00127e-18	5.67237e-18	-1.83063	7.3701e-16	2.60744e-15	conserved hypothetical protein
Overlap-down	CNC07090	-1.28553	1.06024e-18	5.98487e-18	-1.30328	8.52181e-27	5.08568e-26	conserved hypothetical protein
Overlap-down	CND00130	-1.41443	1.51049e-18	8.47329e-18	-3.25934	2.54932e-83	1.07208e-81	tRNA (cytosine-5-)-methyltransferase, putative
Overlap-down	CNC04300	-1.06792	1.86576e-18	1.04476e-17	-1.35267	1.7225e-25	9.79757e-25	ornithine carbamoyltransferase, putative
Overlap-down	CNC06820	-1.7561	1.92887e-18	1.07914e-17	-3.20566	2.98399e-32	2.31241e-31	Arylsulfatase precursor, putative
Overlap-down	CNF02140	-1.53168	2.25752e-18	1.26077e-17	-1.80735	6.22827e-25	3.45237e-24	30s ribosomal protein s5, putative
Overlap-down	CNG02240	-1.11146	2.29677e-18	1.28041e-17	-1.49086	4.20105e-25	2.35139e-24	protein-histidine kinase, putative
Overlap-down	CNB02420	-1.25072	2.625e-18	1.4621e-17	-1.4978	3.71336e-09	9.13924e-09	structural constituent of ribosome, putative
Overlap-down	CNH02400	-1.80395	2.63003e-18	1.46361e-17	-1.58345	3.13343e-08	7.22429e-08	conserved hypothetical protein
Overlap-down	CNH03545	-1.31558	3.01636e-18	1.67416e-17	-1.59382	4.40705e-21	2.04409e-20	hypothetical protein
Overlap-down	CNK01700	-1.06246	3.02352e-18	1.67665e-17	-1.4319	5.16327e-24	2.74157e-23	conserved hypothetical protein
Overlap-down	CNC05830	-1.35335	3.03111e-18	1.67939e-17	-2.18755	1.28272e-47	1.80611e-46	voltage-dependent ion-selective channel, putative
Overlap-down	CNG02740	-1.01897	3.05049e-18	1.68864e-17	-1.28675	2.93005e-11	8.21457e-11	40s ribosomal protein s27, putative
Overlap-down	CNB03030	-1.46412	3.42384e-18	1.89032e-17	-1.36987	2.77497e-20	1.24233e-19	histidinol-phosphate transaminase, putative
Overlap-down	CND02780	-1.62897	3.57751e-18	1.97343e-17	-2.99591	1.60201e-129	1.71279e-127	40s ribosomal protein s6-b, putative
Overlap-down	CNA07310	-1.60304	3.67025e-18	2.02281e-17	-3.30948	2.09783e-50	3.14325e-49	conserved hypothetical protein
Overlap-down	CNA07050	-1.84974	3.72958e-18	2.05371e-17	-1.91453	8.27362e-13	2.51397e-12	hypothetical protein
Overlap-down	CND04400	-1.20866	3.87155e-18	2.13003e-17	-1.3023	1.63923e-14	5.41943e-14	conserved hypothetical protein
Overlap-down	CNG02460	-1.79372	3.94743e-18	2.16988e-17	-2.3068	1.01744e-26	6.06614e-26	cytoplasm protein, putative
Overlap-down	CNM01170	-1.67519	4.26959e-18	2.34288e-17	-2.47581	2.10849e-36	1.89194e-35	conserved hypothetical protein
Overlap-down	CNN01460	-1.58057	4.32407e-18	2.3707e-17	-2.27657	4.00593e-46	5.31987e-45	acetolactate synthase, putative
Overlap-down	CNL06300	-1.53229	4.51564e-18	2.47358e-17	-2.24479	1.13529e-44	1.41811e-43	gal4 DNA-binding enhancer protein 2, putative
Overlap-down	CNG00580	-2.77367	4.65629e-18	2.54841e-17	-2.32406	1.88091e-09	4.72137e-09	expressed protein
Overlap-down	CNC04510	-1.62835	4.80172e-18	2.62344e-17	-3.24233	1.29676e-76	4.46992e-75	conserved hypothetical protein
Overlap-down	CNA06790	-1.43481	4.98597e-18	2.72174e-17	-2.27383	2.60064e-47	3.58968e-46	purine nucleotide biosynthesis-related protein, putative
Overlap-down	CNJ03200	-1.3185	6.05616e-18	3.29451e-17	-2.1159	5.27531e-38	5.03429e-37	tyrosine-tRNA ligase, putative
Overlap-down	CNA04920	-1.59192	6.13773e-18	3.336e-17	-2.1919	6.75558e-52	1.06005e-50	conserved hypothetical protein
Overlap-down	CNJ00710	-1.20173	7.1874e-18	3.89307e-17	-1.65387	1.35889e-27	8.40379e-27	hypothetical protein
Overlap-down	CNE03200	-1.74223	7.51355e-18	4.05925e-17	-2.00743	3.95185e-19	1.67191e-18	hypothetical protein
Overlap-down	CNN00120	-1.46581	7.76105e-18	4.18937e-17	-2.90522	5.06544e-63	1.13711e-61	ribosomal protein, putative
Overlap-down	CNF00810	-1.73026	7.77988e-18	4.19594e-17	-2.13516	3.42362e-21	1.60209e-20	conserved hypothetical protein
Overlap-down	CNK03100	-1.17146	7.91716e-18	4.26632e-17	-1.77362	1.48622e-18	6.09959e-18	60s ribosomal protein l23, putative
Overlap-down	CNG02650	-2.79571	8.15044e-18	4.38827e-17	-3.23274	1.64895e-23	8.55392e-23	hypothetical protein
Overlap-down	CNJ01870	-1.81146	8.89487e-18	4.77682e-17	-1.85768	3.88383e-17	1.4679e-16	mitochondrion protein, putative
Overlap-down	CND02110	-1.03445	8.91641e-18	4.7843e-17	-1.51492	1.10089e-25	6.30162e-25	conserved hypothetical protein
Overlap-down	CNJ01340	-1.27637	9.64649e-18	5.16723e-17	-1.39743	2.65353e-24	1.43431e-23	DNA clamp loader, putative
Overlap-down	CNE03620	-1.09725	9.89165e-18	5.29405e-17	-1.00826	4.77539e-12	1.39137e-11	Exonuclease II, putative
Overlap-down	CNK03140	-2.08359	1.06201e-17	5.67426e-17	-4.28131	3.9125e-108	2.65377e-106	Sulfide:quinone oxidoreductase, mitochondrial precursor, putative
Overlap-down	CNC04420	-1.28082	1.17826e-17	6.27938e-17	-1.52949	4.60863e-30	3.22655e-29	argininosuccinate lyase, putative
Overlap-down	CND01120	-3.03624	1.19435e-17	6.35977e-17	-4.17366	3.7615e-31	2.76545e-30	fatty acid beta-oxidation-related protein, putative
Overlap-down	CNF03990	-1.15381	1.20605e-17	6.41664e-17	-1.15752	1.22645e-15	4.30042e-15	vesicle-mediated transport-related protein, putative
Overlap-down	CNB04330	-1.29739	1.26788e-17	6.73988e-17	-2.27541	1.76623e-30	1.25749e-29	galactokinase, putative
Overlap-down	CNA00480	-1.02603	1.28083e-17	6.803e-17	-1.53307	1.94989e-28	1.26023e-27	T-complex protein 1 epsilon subunit, putative
Overlap-down	CNH03013	-1.96425	1.28422e-17	6.81525e-17	-2.3357	5.25644e-23	2.68049e-22	hypothetical protein
Overlap-down	CNB01790	-1.09385	1.32151e-17	7.00721e-17	-1.03956	5.96148e-15	2.02722e-14	peptidyl-prolyl cis-trans isomerase, putative
Overlap-down	CNL05880	-2.12042	1.38704e-17	7.34231e-17	-4.14033	1.00326e-95	5.31812e-94	cysteine synthase, putative
Overlap-down	CNE04310	-2.30937	1.3938e-17	7.37193e-17	-3.1186	3.56185e-60	7.2478e-59	protein targeting-related protein, putative
Overlap-down	CNI03160	-1.55532	1.43698e-17	7.58755e-17	-2.53158	3.56329e-53	5.74865e-52	lysine-tRNA ligase, putative
Overlap-down	CNC06590	-1.01223	1.46349e-17	7.72102e-17	-1.35057	2.43094e-32	1.89313e-31	mitogen-activated protein kinase, putative
Overlap-down	CNF04150	-1.70366	1.51215e-17	7.97111e-17	-3.26354	3.05186e-165	8.75052e-163	ribosomal protein S2, putative
Overlap-down	CNA01530	-1.37182	1.54616e-17	8.14355e-17	-1.64216	4.19482e-16	1.50946e-15	glutamate biosynthesis-related protein, putative
Overlap-down	CNJ00200	-1.34935	1.58812e-17	8.35756e-17	-1.61717	2.44391e-23	1.25641e-22	conserved hypothetical protein
Overlap-down	CNE02790	-1.24784	1.65418e-17	8.68339e-17	-1.58982	2.0197e-25	1.14777e-24	conserved hypothetical protein
Overlap-down	CND05160	-1.55634	1.74129e-17	9.12548e-17	-2.81774	1.14159e-89	5.37398e-88	heat shock protein HSP60, putative
Overlap-down	CNL05600	-1.35749	1.79884e-17	9.40357e-17	-1.35829	2.11357e-20	9.53677e-20	pyruvate dehydrogenase e1 component beta subunit, mitochondrial precursor, putative
Overlap-down	CNH00530	-1.02977	1.87316e-17	9.77582e-17	-1.0025	3.70586e-14	1.20312e-13	glutamate 5-kinase, putative
Overlap-down	CNF04800	-1.53105	1.90747e-17	9.94664e-17	-1.47705	5.00245e-18	1.98587e-17	monocarboxylic acid transporter, putative
Overlap-down	CNA07060	-2.51923	1.95111e-17	1.01658e-16	-2.47774	1.3965e-15	4.89122e-15	iron ion homeostasis-related protein, putative
Overlap-down	CNB00360	-1.58281	2.00898e-17	1.04557e-16	-1.41677	1.30726e-18	5.38616e-18	hypothetical protein
Overlap-down	CND02280	-2.7351	2.01008e-17	1.04557e-16	-4.50612	5.44203e-42	6.17416e-41	oxidoreductase, putative
Overlap-down	CNC05580	-1.45062	2.13925e-17	1.11185e-16	-2.50344	7.83782e-53	1.25167e-51	translation release factor, putative
Overlap-down	CNG00520	-1.10151	2.16047e-17	1.12195e-16	-1.73016	1.81637e-26	1.07181e-25	expressed protein
Overlap-down	CNE03380	-1.78018	2.22002e-17	1.15097e-16	-3.48053	1.0952e-70	3.14023e-69	adenylyl-sulfate kinase, putative
Overlap-down	CNA06290	-1.1031	2.30367e-17	1.19238e-16	-1.21059	3.41337e-27	2.06637e-26	tryptophan synthase, putative
Overlap-down	CNL04260	-1.2078	2.36923e-17	1.2253e-16	-2.2229	3.31116e-52	5.23478e-51	heat shock protein, putative
Overlap-down	CNH02730	-1.06089	2.70036e-17	1.39541e-16	-1.06576	7.98166e-24	4.21325e-23	NADH-ubiquinone oxidoreductase, putative
Overlap-down	CNC02805	-1.51354	2.7843e-17	1.43643e-16	-1.6166	3.73953e-10	9.80015e-10	hypothetical protein
Overlap-down	CNL05590	-1.77678	3.62672e-17	1.86339e-16	-3.34324	1.45138e-40	1.55438e-39	hypothetical protein
Overlap-down	CNJ02560	-1.4755	3.84586e-17	1.97276e-16	-1.59509	1.66081e-22	8.30802e-22	signal transducer, putative
Overlap-down	CNB05510	-1.57869	4.12134e-17	2.11235e-16	-2.98568	1.10419e-96	6.00449e-95	60s ribosomal protein, putative
Overlap-down	CNG03280	-1.62998	4.14194e-17	2.12118e-16	-2.33318	1.7183e-31	1.27668e-30	glucose-6-phosphate 1-dehydrogenase, putative
Overlap-down	CNK01480	-1.4022	4.56742e-17	2.3315e-16	-1.01071	1.21791e-07	2.69374e-07	hypothetical protein
Overlap-down	CNC00110	-1.50967	4.62218e-17	2.35753e-16	-1.74455	2.05484e-21	9.70931e-21	fatty acid elongase, putative
Overlap-down	CNH01040	-1.15717	4.87544e-17	2.4847e-16	-1.25316	1.0096e-11	2.88955e-11	conserved hypothetical protein
Overlap-down	CNC01520	-1.76002	5.52047e-17	2.80661e-16	-2.46936	7.10432e-26	4.10385e-25	elongation factor g 1, mitochondrial precursor (mef-g-1), putative
Overlap-down	CNG02920	-1.19804	5.68172e-17	2.88393e-16	-1.40701	2.08853e-09	5.22796e-09	60S ribosomal protein L24 (L30), putative
Overlap-down	CNB05030	-1.38218	6.26817e-17	3.17648e-16	-1.85449	1.06299e-17	4.1442e-17	structural constituent of ribosome, putative
Overlap-down	CND05740	-1.41607	6.59983e-17	3.33917e-16	-2.17444	1.62095e-33	1.32619e-32	conserved hypothetical protein
Overlap-down	CNM01290	-1.60859	6.79334e-17	3.43432e-16	-2.38359	4.93023e-28	3.11935e-27	leucine-tRNA ligase, putative
Overlap-down	CNC01950	-2.31677	7.4163e-17	3.74024e-16	-3.27684	1.6886e-20	7.63562e-20	conserved hypothetical protein
Overlap-down	CNA00520	-1.2558	7.43153e-17	3.74492e-16	-1.3597	2.29917e-20	1.03594e-19	peptide-binding protein, putative
Overlap-down	CNF00580	-1.86368	7.55453e-17	3.80082e-16	-2.56323	3.17084e-40	3.33361e-39	hypothetical protein
Overlap-down	CNN00350	-1.31005	7.6137e-17	3.82753e-16	-1.88153	3.58808e-31	2.64103e-30	glutamate-cysteine ligase, putative
Overlap-down	CND01940	-1.00814	7.97828e-17	4.00122e-16	-1.03745	4.78829e-15	1.63533e-14	conserved hypothetical protein
Overlap-down	CNC05040	-1.09011	8.4749e-17	4.24014e-16	-1.45324	5.08992e-21	2.3539e-20	endoplasmic reticulum protein, putative
Overlap-down	CNJ01840	-1.16693	9.22535e-17	4.61194e-16	-1.31067	1.57278e-15	5.50256e-15	lactonohydrolase, putative
Overlap-down	CNC06430	-1.64586	1.08345e-16	5.39923e-16	-1.47181	6.29404e-06	1.21676e-05	dehydrogenase, putative
Overlap-down	CNL04960	-1.17053	1.15787e-16	5.75186e-16	-1.37009	6.55125e-16	2.32688e-15	membrane organization and biogenesis-related protein, putative
Overlap-down	CNE02500	-1.45543	1.36882e-16	6.7784e-16	-2.08787	6.32343e-33	5.03004e-32	phosphoribosylaminoimidazole carboxylase
Overlap-down	CNI01890	-1.95635	1.40189e-16	6.93669e-16	-4.50295	8.6752e-39	8.53716e-38	hypothetical protein
Overlap-down	CNG02860	-1.11902	1.46327e-16	7.22339e-16	-1.62201	5.45102e-27	3.27165e-26	hypothetical protein
Overlap-down	CNA07880	-1.07732	1.51933e-16	7.48837e-16	-1.08648	4.249e-16	1.52722e-15	anthranilate phosphoribosyltransferase, putative
Overlap-down	CNA01830	-1.20545	1.68487e-16	8.27836e-16	-1.22644	1.09673e-14	3.66818e-14	expressed protein
Overlap-down	CNG03510	-1.41892	1.69516e-16	8.32244e-16	-1.10952	3.85822e-11	1.07546e-10	RNA lariat debranching enzyme, putative
Overlap-down	CNA08120	-1.94354	1.74186e-16	8.54501e-16	-4.01104	5.81115e-54	9.67196e-53	Phosphatidylserine decarboxylase, putative
Overlap-down	CNA02900	-2.08074	1.83817e-16	8.99647e-16	-3.16605	2.99183e-34	2.50973e-33	hypothetical protein
Overlap-down	CNL03960	-1.54026	1.86621e-16	9.12658e-16	-2.83007	3.07461e-107	2.04154e-105	conserved hypothetical protein
Overlap-down	CNF04540	-1.25199	1.89419e-16	9.25625e-16	-1.37801	8.88304e-19	3.69375e-18	conserved hypothetical protein
Overlap-down	CNB00300	-1.8623	1.92114e-16	9.38064e-16	-3.68885	7.72532e-59	1.49483e-57	fructose-bisphosphate aldolase, putative
Overlap-down	CNA04940	-1.4169	1.97551e-16	9.63865e-16	-1.94324	1.63357e-27	1.00729e-26	mitochondrial carrier protein, putative
Overlap-down	CND03740	-1.31991	2.00642e-16	9.77429e-16	-1.96619	1.87982e-26	1.10718e-25	aldo-keto reductase, putative
Overlap-down	CNB05280	-1.41402	2.31723e-16	1.12797e-15	-1.7676	8.65648e-22	4.16515e-21	hypothetical protein
Overlap-down	CND01280	-1.43653	2.44753e-16	1.19048e-15	-1.74771	3.23152e-25	1.81841e-24	conserved hypothetical protein
Overlap-down	CND05450	-1.74591	2.58712e-16	1.25546e-15	-2.05669	8.53087e-21	3.90708e-20	conserved hypothetical protein
Overlap-down	CNB00860	-1.39877	2.63747e-16	1.27792e-15	-1.38065	1.66846e-20	7.5554e-20	longevity-assurance protein, putative
Overlap-down	CNG01370	-1.42342	2.74285e-16	1.32796e-15	-3.05556	3.62228e-62	7.87909e-61	ATP-binding cassette (ABC) transporter, putative
Overlap-down	CNN01560	-2.24748	2.78453e-16	1.3471e-15	-3.34162	9.72014e-32	7.29068e-31	conserved hypothetical protein
Overlap-down	CNF02180	-1.66157	3.19403e-16	1.54048e-15	-2.34558	4.52753e-27	2.7277e-26	acetyl-CoA carboxylase, putative
Overlap-down	CNG02080	-1.4058	3.36416e-16	1.62005e-15	-1.66716	1.057e-35	9.32523e-35	succinyl-coa ligase alpha-chain, mitochondrial precursor, putative
Overlap-down	CNK02300	-1.93929	3.59567e-16	1.72889e-15	-3.26731	1.14543e-42	1.35054e-41	conserved hypothetical protein
Overlap-down	CNK00790	-1.89599	3.63299e-16	1.7455e-15	-2.02607	9.99843e-17	3.7013e-16	conserved hypothetical protein
Overlap-down	CNB03850	-1.46745	3.9746e-16	1.90817e-15	-1.98787	2.17718e-18	8.84332e-18	conserved hypothetical protein
Overlap-down	CNA00560	-1.23254	4.15122e-16	1.99145e-15	-1.7132	8.2453e-43	9.73995e-42	hypothetical protein
Overlap-down	CNA06440	-1.33449	4.43052e-16	2.1222e-15	-2.09682	4.37837e-31	3.21148e-30	nucleoporin nsp1, putative
Overlap-down	CNB04660	-3.21338	4.69258e-16	2.24601e-15	-3.3483	3.53503e-18	1.41761e-17	hypothetical protein
Overlap-down	CNF04080	-1.6519	4.94787e-16	2.36461e-15	-2.83438	3.34441e-51	5.12051e-50	DNA-directed RNA polymerase i polypeptide 2, putative
Overlap-down	CNB02660	-1.57514	5.10494e-16	2.43782e-15	-2.60649	1.12657e-38	1.10348e-37	hexokinase, putative
Overlap-down	CNE05000	-1.94639	5.50621e-16	2.62745e-15	-3.52517	2.36636e-53	3.83728e-52	triose-phosphate isomerase, putative
Overlap-down	CNC04330	-1.57957	5.81927e-16	2.77473e-15	-1.75375	1.17619e-34	1.00534e-33	nucleoporin-interacting protein NIC96, putative
Overlap-down	CND01320	-1.57895	5.89497e-16	2.80658e-15	-2.21679	1.52202e-29	1.04585e-28	electron transporter, putative
Overlap-down	CNC04150	-1.84992	5.91821e-16	2.81339e-15	-2.72764	1.14307e-31	8.56353e-31	family II 2-keto-3-deoxy-D-arabino-heptulosonate aldolase, putative
Overlap-down	CND05080	-1.23236	6.50631e-16	3.08829e-15	-1.25747	1.27024e-07	2.80458e-07	mitochondrial import inner membrane translocase subunit tim23, putative
Overlap-down	CNA00820	-3.158	6.67142e-16	3.16427e-15	-4.84499	1.23552e-34	1.0532e-33	conserved expressed protein
Overlap-down	CNJ00980	-1.49329	7.72649e-16	3.65094e-15	-1.18318	7.12913e-06	1.36898e-05	60s ribosomal protein l37, mitochondrial precursor (yml37), putative
Overlap-down	CND02610	-1.35031	8.4295e-16	3.98014e-15	-1.76412	7.82313e-29	5.18909e-28	hypothetical protein
Overlap-down	CNG04200	-1.3411	8.58048e-16	4.04839e-15	-2.74795	1.52628e-55	2.65228e-54	alpha-amylase, putative
Overlap-down	CNG00170	-1.30922	8.88317e-16	4.18493e-15	-1.84798	1.11321e-34	9.54092e-34	aminoadipate-semialdehyde dehydrogenase, putative
Overlap-down	CNA01160	-1.56023	1.07857e-15	5.06604e-15	-2.14922	4.45812e-16	1.59965e-15	LSDR, putative
Overlap-down	CNB00040	-1.08485	1.18081e-15	5.53802e-15	-2.69249	3.93982e-57	7.18277e-56	WD-repeat protein, putative
Overlap-down	CNE00390	-1.3755	1.19492e-15	5.59583e-15	-2.90316	3.91624e-59	7.67193e-58	multidrug transporter, putative
Overlap-down	CNG00860	-1.35669	1.20908e-15	5.65797e-15	-1.87747	5.6907e-42	6.4447e-41	mitochondrial processing peptidase beta subunit, mitochondrial precursor (beta-mpp), putative
Overlap-down	CNB01220	-1.19312	1.23877e-15	5.79256e-15	-1.21953	4.18135e-13	1.29167e-12	hypothetical protein
Overlap-down	CNA04010	-1.50949	1.42849e-15	6.6649e-15	-1.73547	5.02933e-22	2.44981e-21	hypothetical protein
Overlap-down	CNB04290	-1.34034	1.49197e-15	6.95124e-15	-1.50462	6.60033e-24	3.49873e-23	nucleic acid binding protein, putative
Overlap-down	CNK02050	-1.80798	1.49208e-15	6.95124e-15	-1.7228	1.97926e-15	6.89026e-15	conserved hypothetical protein
Overlap-down	CNG00350	-2.7591	1.55081e-15	7.21954e-15	-3.72849	1.66563e-26	9.85626e-26	opsin 1, putative
Overlap-down	CNE03320	-1.47285	1.55231e-15	7.22119e-15	-2.88553	1.67104e-65	4.08562e-64	small nuclear ribonucleoprotein, putative
Overlap-down	CNG00490	-1.52486	1.70848e-15	7.94179e-15	-2.83318	6.00903e-47	8.20453e-46	hypothetical protein
Overlap-down	CNN01910	-1.28696	1.7797e-15	8.26064e-15	-1.47629	3.88126e-19	1.64536e-18	ribosomal protein S12, putative
Overlap-down	CNJ00210	-1.462	1.88568e-15	8.73323e-15	-2.49494	1.08241e-35	9.53607e-35	conserved hypothetical protein
Overlap-down	CNL06340	-2.11218	1.96142e-15	9.05735e-15	-2.76136	3.34325e-24	1.79942e-23	Catalase A, putative
Overlap-down	CNC04280	-1.38863	2.28929e-15	1.05327e-14	-2.25549	3.93734e-45	5.02767e-44	conserved hypothetical protein
Overlap-down	CNA01270	-1.14861	2.33567e-15	1.07304e-14	-1.29096	1.01733e-19	4.41053e-19	U1 snRNP 70K protein (short form), putative
Overlap-down	CNN00430	-1.76537	2.47715e-15	1.13555e-14	-2.22067	8.68627e-23	4.38695e-22	phosphoglucomutase, putative
Overlap-down	CNC03480	-1.52112	2.57772e-15	1.17994e-14	-2.69416	1.72674e-33	1.40727e-32	GTP-binding protein, putative
Overlap-down	CNA05950	-1.33253	2.61905e-15	1.19799e-14	-1.10498	0.000104415	0.000181747	cytosine deaminase, putative
Overlap-down	CNC05260	-1.0878	2.78622e-15	1.2726e-14	-1.44035	3.9766e-20	1.76775e-19	hydrogen-transporting ATP synthase, putative
Overlap-down	CNA00670	-1.08151	2.84051e-15	1.29552e-14	-3.18609	3.23263e-117	2.87203e-115	sulfate transporter, putative
Overlap-down	CND01690	-1.4639	2.94535e-15	1.34139e-14	-1.58803	6.93534e-20	3.03175e-19	expressed protein
Overlap-down	CNF01200	-1.25111	3.12188e-15	1.41871e-14	-1.18398	8.86301e-10	2.26715e-09	heme oxygenase 2, putative
Overlap-down	CNC02260	-1.99022	3.32746e-15	1.51104e-14	-2.68356	1.5329e-23	7.96502e-23	late endosome to vacuole transport-related protein, putative
Overlap-down	CNK00280	-1.48941	3.6511e-15	1.65443e-14	-3.09084	1.3744e-66	3.44037e-65	phosphoglycerate mutase, putative
Overlap-down	CNK02070	-1.11572	3.71764e-15	1.68337e-14	-1.40088	1.28231e-20	5.81929e-20	trp-asp repeats containing protein, putative
Overlap-down	CNI03490	-1.96312	3.79017e-15	1.71498e-14	-3.4015	7.16769e-51	1.08687e-49	sugar transporter, putative
Overlap-down	CND01840	-1.45851	4.16693e-15	1.8841e-14	-2.05152	6.09821e-30	4.24586e-29	conserved hypothetical protein
Overlap-down	CNG01440	-1.36477	4.26725e-15	1.92808e-14	-1.82674	2.62864e-20	1.1785e-19	conserved hypothetical protein
Overlap-down	CNC03740	-1.89559	4.73407e-15	2.13287e-14	-2.65479	1.10965e-26	6.59724e-26	conserved hypothetical protein
Overlap-down	CNF00780	-1.19105	5.39704e-15	2.42809e-14	-1.36654	1.66658e-19	7.16617e-19	cleavage and polyadenylation specific protein, putative
Overlap-down	CNG01470	-1.03282	5.90272e-15	2.64802e-14	-1.28639	7.62675e-28	4.77877e-27	hypothetical protein
Overlap-down	CNA00270	-2.31078	5.98495e-15	2.683e-14	-2.60623	3.52166e-17	1.33341e-16	sec14 cytosolic factor, putative
Overlap-down	CNC01130	-1.73765	6.20687e-15	2.7805e-14	-3.552	1.25105e-102	7.66175e-101	ribosome biogenesis-related protein, putative
Overlap-down	CNA07990	-1.17803	6.32984e-15	2.83357e-14	-1.66712	2.83523e-32	2.19983e-31	ribosomal large subunit assembly and maintenance-related protein, putative
Overlap-down	CND00040	-2.01492	6.33617e-15	2.83439e-14	-3.90643	1.77921e-44	2.2093e-43	transketolase, putative
Overlap-down	CNK02550	-1.08715	6.41598e-15	2.86602e-14	-1.78858	3.386e-32	2.61111e-31	NAD+ synthase (glutamine-hydrolyzing), putative
Overlap-down	CNL06780	-1.9299	7.21855e-15	3.21768e-14	-3.69466	2.67913e-48	3.83219e-47	expressed protein
Overlap-down	CND02750	-1.42389	7.35493e-15	3.27383e-14	-1.52851	9.71321e-16	3.42105e-15	Delta-12 fatty acid desaturase, putative
Overlap-down	CND05270	-1.78445	7.68758e-15	3.41465e-14	-1.94874	1.22432e-10	3.30467e-10	conserved hypothetical protein
Overlap-down	CNA06020	-1.36632	7.97694e-15	3.54068e-14	-1.80783	4.86866e-33	3.90235e-32	acetylornithine transaminase, putative
Overlap-down	CNG01450	-1.44624	8.42413e-15	3.72604e-14	-1.2373	3.25074e-09	8.02571e-09	hypothetical protein
Overlap-down	CNA04210	-1.33065	9.62497e-15	4.24524e-14	-1.47415	2.07661e-13	6.53004e-13	expressed protein
Overlap-down	CNF00670	-1.44355	1.00775e-14	4.43241e-14	-2.31088	5.86509e-28	3.696e-27	structural constituent of ribosome, putative
Overlap-down	CNB00240	-1.0519	1.03695e-14	4.55445e-14	-1.14117	8.86036e-18	3.47582e-17	hypothetical protein
Overlap-down	CNB01310	-1.25805	1.19271e-14	5.22768e-14	-1.34928	1.11907e-25	6.39991e-25	NADH-ubiquinone oxidoreductase, putative
Overlap-down	CNE05160	-1.45356	1.20732e-14	5.28801e-14	-1.20306	4.80483e-08	1.09497e-07	expressed protein
Overlap-down	CNB01620	-1.24644	1.21671e-14	5.32541e-14	-2.33537	2.34705e-39	2.37262e-38	L-lactate dehydrogenase (cytochrome), putative
Overlap-down	CNN00440	-1.82461	1.23522e-14	5.39892e-14	-3.02439	2.74728e-61	5.79593e-60	purine nucleotide biosynthesis-related protein, putative
Overlap-down	CNB00500	-1.25165	1.3457e-14	5.87368e-14	-1.29311	4.21115e-18	1.6802e-17	hypothetical protein
Overlap-down	CNK00460	-1.13023	1.70435e-14	7.39805e-14	-1.23858	5.24156e-08	1.19149e-07	35S primary transcript processing-related protein, putative
Overlap-down	CNC03200	-1.07364	1.72094e-14	7.46492e-14	-1.64879	7.57315e-27	4.52809e-26	cap binding protein, putative
Overlap-down	CNA01060	-1.52061	1.72349e-14	7.47081e-14	-3.16214	4.50495e-163	1.18405e-160	ribosomal protein S3, putative
Overlap-down	CNL05840	-1.08853	1.75972e-14	7.62263e-14	-1.24181	8.097e-21	3.71191e-20	hypothetical protein
Overlap-down	CNJ00410	-1.52623	2.17537e-14	9.41661e-14	-2.75164	2.26856e-66	5.61179e-65	glycine hydroxymethyltransferase, putative
Overlap-down	CNJ00070	-1.23246	2.33874e-14	1.01169e-13	-2.98045	2.96314e-38	2.85803e-37	drug transporter, putative
Overlap-down	CNG03490	-1.16048	2.46698e-14	1.06643e-13	-1.53029	1.60252e-30	1.14481e-29	malate dehydrogenase, putative
Overlap-down	CNI01480	-1.75296	2.52228e-14	1.08958e-13	-1.95167	2.20793e-32	1.72158e-31	mitochondrial ribosomal protein, putative
Overlap-down	CNE04700	-1.99991	2.58123e-14	1.11276e-13	-2.58379	1.5097e-17	5.85322e-17	expressed protein
Overlap-down	CNA01250	-1.22275	2.60163e-14	1.12078e-13	-1.48219	1.08556e-16	4.00452e-16	ubiquinone biosynthesis methyltransferase, putative
Overlap-down	CNM00460	-1.22732	2.70214e-14	1.16011e-13	-1.5505	1.30101e-22	6.53926e-22	allantoin permease, putative
Overlap-down	CNG00840	-1.16276	2.82301e-14	1.21036e-13	-1.2132	1.05493e-19	4.5704e-19	pyruvate dehydrogenase protein x component, mitochondrial precursor, putative
Overlap-down	CND02530	-1.56776	3.01575e-14	1.29035e-13	-2.14545	7.5817e-31	5.48456e-30	hypothetical protein
Overlap-down	CNF00040	-1.44504	3.55581e-14	1.51525e-13	-2.08521	8.36765e-31	6.03236e-30	mitochondrion protein, putative
Overlap-down	CNF04740	-1.30722	3.61336e-14	1.53769e-13	-2.16019	3.05545e-34	2.55959e-33	diacylglycerol cholinephosphotransferase, putative
Overlap-down	CNH01595	-1.21258	3.63114e-14	1.54422e-13	-1.28379	7.44836e-17	2.76703e-16	hypothetical protein
Overlap-down	CNL05140	-2.41532	4.24337e-14	1.79972e-13	-2.96209	9.47072e-19	3.93553e-18	conserved hypothetical protein
Overlap-down	CNF03360	-1.34779	4.26405e-14	1.80727e-13	-1.66485	1.46128e-38	1.4269e-37	NADH-ubiquinone oxidoreductase 30.4 kDa subunit, putative
Overlap-down	CNH01390	-1.29021	4.28988e-14	1.81699e-13	-2.05853	1.79282e-42	2.09041e-41	hypothetical protein
Overlap-down	CNF03700	-1.23754	4.66009e-14	1.97114e-13	-2.08172	7.84016e-34	6.50733e-33	membrane organization and biogenesis-related protein, putative
Overlap-down	CNJ01280	-1.35156	4.7103e-14	1.98704e-13	-1.78458	4.46868e-16	1.60253e-15	cytoplasm protein, putative
Overlap-down	CNF02620	-1.09465	5.31198e-14	2.23636e-13	-1.50783	8.82102e-30	6.11461e-29	Pol II transcription elongation factor, putative
Overlap-down	CNL06150	-1.20435	5.33558e-14	2.24479e-13	-1.41951	3.43342e-16	1.24044e-15	hypothetical protein
Overlap-down	CND02940	-1.13921	5.351e-14	2.24978e-13	-1.65703	1.84765e-15	6.43923e-15	centromere/microtubule binding protein cbf5, putative
Overlap-down	CNC07030	-1.46567	6.1169e-14	2.56153e-13	-1.40795	7.72326e-17	2.86747e-16	hypothetical protein
Overlap-down	CNE03100	-2.47957	6.43679e-14	2.69369e-13	-4.39889	5.39656e-39	5.33566e-38	phosphoketolase, putative
Overlap-down	CNH01210	-1.09081	6.46335e-14	2.70301e-13	-1.71054	3.50574e-30	2.46261e-29	Pi-transporter A-1, putative
Overlap-down	CNB04410	-1.26194	6.52481e-14	2.72509e-13	-1.46631	7.52652e-16	2.66128e-15	cell growth and/or maintenance-related protein, putative
Overlap-down	CND03140	-1.391	7.57125e-14	3.15294e-13	-2.55558	1.25085e-34	1.06483e-33	conserved hypothetical protein
Overlap-down	CND04240	-1.68137	8.08886e-14	3.36492e-13	-2.89086	5.14649e-39	5.0964e-38	conserved hypothetical protein
Overlap-down	CNC05900	-1.37934	8.57835e-14	3.5568e-13	-1.5473	6.46005e-20	2.83577e-19	Sin3 protein, putative
Overlap-down	CNH01605	-1.57668	8.75304e-14	3.62445e-13	-1.86192	7.35628e-18	2.90203e-17	hypothetical protein
Overlap-down	CNC02960	-1.22719	9.10219e-14	3.76655e-13	-1.51044	3.87043e-19	1.64187e-18	ATP dependent helicase, putative
Overlap-down	CNC04100	-1.3087	1.04169e-13	4.29644e-13	-1.18189	6.35046e-08	1.43374e-07	conserved hypothetical protein
Overlap-down	CNH01810	-1.52045	1.05109e-13	4.33239e-13	-2.10651	2.48178e-16	9.0127e-16	hypothetical protein
Overlap-down	CNF04390	-1.35404	1.12001e-13	4.60142e-13	-1.5749	5.28356e-17	1.98267e-16	conserved hypothetical protein
Overlap-down	CNM00990	-2.53621	1.26545e-13	5.182e-13	-3.78706	4.92043e-46	6.49333e-45	conserved hypothetical protein
Overlap-down	CNB01340	-1.35108	1.26802e-13	5.18915e-13	-1.04958	6.21051e-05	0.000110106	expressed protein
Overlap-down	CNA08280	-1.0968	1.30992e-13	5.34673e-13	-1.53799	1.89868e-17	7.31189e-17	Opa-interacting protein OIP2, putative
Overlap-down	CNB02690	-1.0866	1.33834e-13	5.45209e-13	-1.3898	6.00688e-19	2.52441e-18	conserved hypothetical protein
Overlap-down	CNB05050	-1.045	1.34622e-13	5.48065e-13	-1.0041	4.19505e-14	1.35704e-13	hypothetical protein
Overlap-down	CNH00400	-1.20568	1.53029e-13	6.20996e-13	-1.0697	2.77473e-10	7.33262e-10	B2-aldehyde-forming enzyme, putative
Overlap-down	CND05120	-1.46963	1.68907e-13	6.82789e-13	-2.54226	4.2803e-46	5.6723e-45	3-deoxy-7-phosphoheptulonate synthase, putative
Overlap-down	CNA06240	-1.24407	1.70096e-13	6.87154e-13	-1.29878	2.55428e-12	7.54325e-12	fatty acid desaturase, putative
Overlap-down	CNF03880	-1.01792	1.93011e-13	7.76733e-13	-1.32428	2.62422e-22	1.2973e-21	import inner membrane translocase subunit tim44, mitochondrial precursor, putative
Overlap-down	CNL05120	-1.25962	2.04019e-13	8.19986e-13	-1.69168	1.05372e-24	5.77988e-24	30s ribosomal protein s13, putative
Overlap-down	CNM02320	-1.34864	2.07615e-13	8.33375e-13	-2.6524	1.08891e-99	6.41947e-98	structural constituent of ribosome, putative
Overlap-down	CNI03270	-1.697	2.11925e-13	8.50131e-13	-2.42288	5.79716e-22	2.80648e-21	succinate dehydrogenase flavoprotein subunit precursor, putative
Overlap-down	CNA08250	-2.43331	2.2191e-13	8.88489e-13	-4.63963	1.87827e-43	2.25679e-42	hypothetical protein
Overlap-down	CNE01670	-1.33553	2.31834e-13	9.26452e-13	-2.07222	1.06419e-23	5.58945e-23	ribosomal large subunit assembly and maintenance-related protein, putative
Overlap-down	CND03280	-1.05909	2.44103e-13	9.74864e-13	-1.55904	1.49191e-42	1.74925e-41	conserved hypothetical protein
Overlap-down	CNJ00650	-1.11976	2.7854e-13	1.10817e-12	-1.35613	9.05891e-12	2.59744e-11	eukaryotic translation initiation factor 6 (eif-6), putative
Overlap-down	CNF04830	-1.00691	2.99639e-13	1.18911e-12	-1.45572	7.22196e-21	3.32284e-20	hydroxymethylglutaryl-CoA reductase (NADPH), putative
Overlap-down	CNA04850	-1.29198	3.05689e-13	1.21159e-12	-1.2895	2.3638e-18	9.58281e-18	hypothetical protein
Overlap-down	CNA03540	-1.59151	3.0925e-13	1.22493e-12	-1.63742	1.55284e-10	4.16292e-10	expressed protein
Overlap-down	CND05490	-1.34498	3.17215e-13	1.25534e-12	-1.93633	3.55204e-35	3.08201e-34	serine-tRNA ligase, putative
Overlap-down	CND02330	-1.04882	3.17324e-13	1.25534e-12	-1.22698	2.6987e-18	1.08915e-17	transferase, putative
Overlap-down	CND03850	-1.58275	3.36899e-13	1.3311e-12	-3.26336	4.99883e-61	1.04068e-59	isocitrate dehydrogenase, putative
Overlap-down	CNA03560	-1.28136	3.43613e-13	1.35678e-12	-1.85639	4.62308e-27	2.78002e-26	conserved hypothetical protein
Overlap-down	CNF03710	-1.89514	3.63434e-13	1.43324e-12	-2.56764	1.06914e-21	5.12473e-21	methylenetetrahydrofolate dehydrogenase (NAD+), putative
Overlap-down	CNG00110	-1.19639	3.84398e-13	1.51118e-12	-1.68436	3.68732e-21	1.71911e-20	ferric-chelate reductase, putative
Overlap-down	CNC03060	-1.59463	3.93515e-13	1.54509e-12	-1.84035	1.59125e-18	6.52642e-18	hypothetical protein
Overlap-down	CNB02560	-1.1145	4.18468e-13	1.63898e-12	-1.5921	4.86553e-34	4.05975e-33	cleavage stimulation factor, 77kDa subunit, putative
Overlap-down	CND00460	-1.45507	4.21592e-13	1.65019e-12	-2.61304	4.63272e-39	4.61662e-38	nucleolus protein, putative
Overlap-down	CND02370	-1.21097	4.23894e-13	1.65817e-12	-1.64588	5.70563e-22	2.7643e-21	eukaryotic translation initiation factor 3 subunit 11, putative
Overlap-down	CNL05250	-2.11264	4.79478e-13	1.86747e-12	-3.48574	9.09656e-32	6.83922e-31	cytoplasm protein, putative
Overlap-down	CNG00230	-1.01927	4.93798e-13	1.9185e-12	-1.49095	6.52086e-32	4.95585e-31	U5 snRNP-specific 40 kDa protein, putative
Overlap-down	CNF01390	-1.23435	5.13727e-13	1.99101e-12	-1.85024	8.3937e-25	4.62423e-24	conserved hypothetical protein
Overlap-down	CNL06560	-1.30161	5.64002e-13	2.18182e-12	-1.64835	3.05932e-17	1.16394e-16	t-SNARE, putative
Overlap-down	CNA01310	-1.05385	5.64442e-13	2.18218e-12	-1.48268	2.65691e-18	1.07297e-17	phosphoribosylamidoimidazole-succinocarboxamide synthase, putative
Overlap-down	CNG03820	-1.51469	6.46487e-13	2.49631e-12	-2.40447	3.71814e-32	2.86025e-31	protoporphyrinogen oxidase, putative
Overlap-down	CNK02370	-1.89646	7.0875e-13	2.73505e-12	-3.42467	5.73546e-37	5.21315e-36	aldehyde reductase i, putative
Overlap-down	CNG00370	-2.17852	8.14984e-13	3.13348e-12	-3.24318	5.80383e-23	2.95485e-22	expressed protein
Overlap-down	CNE00210	-1.40238	8.29777e-13	3.18841e-12	-2.26033	1.86228e-72	5.81547e-71	inorganic diphosphatase, putative
Overlap-down	CNN00790	-1.86033	8.619e-13	3.30982e-12	-2.37088	3.40281e-20	1.51696e-19	hypothetical protein
Overlap-down	CNG03520	-1.31262	9.19349e-13	3.52613e-12	-1.03175	0.000460886	0.000757496	ribosomal protein L29.e, cytosolic, putative
Overlap-down	CNC03310	-2.12457	1.0234e-12	3.92044e-12	-4.08791	3.4962e-42	4.01713e-41	conserved hypothetical protein
Overlap-down	CNG03670	-1.44046	1.03709e-12	3.96805e-12	-1.4631	5.31483e-12	1.54284e-11	adenylate cyclase, putative
Overlap-down	CNH00670	-1.24013	1.0559e-12	4.03756e-12	-1.22624	6.67167e-21	3.07413e-20	phosphoserine transaminase, putative
Overlap-down	CNE03970	-1.1359	1.09962e-12	4.19965e-12	-2.36859	4.29148e-45	5.46413e-44	conserved hypothetical protein
Overlap-down	CNH01750	-2.21465	1.19399e-12	4.5573e-12	-2.5424	2.31837e-14	7.60099e-14	expressed protein
Overlap-down	CNC06400	-1.51307	1.31925e-12	5.01713e-12	-1.66546	2.25469e-18	9.14637e-18	histidine-tRNA ligase, putative
Overlap-down	CNB00030	-1.40314	1.34732e-12	5.11867e-12	-2.09626	1.37908e-42	1.61997e-41	uroporphyrinogen decarboxylase, putative
Overlap-down	CND00120	-1.2072	1.39959e-12	5.30662e-12	-2.66183	9.8308e-29	6.47314e-28	expressed protein
Overlap-down	CNH00410	-1.00371	1.40065e-12	5.30748e-12	-1.55198	1.24597e-25	7.1192e-25	hypothetical protein
Overlap-down	CNL05260	-1.91473	1.40492e-12	5.32043e-12	-1.91338	1.50128e-10	4.03326e-10	histone deacetylase 3, putative
Overlap-down	CNF01750	-1.07134	1.4243e-12	5.38409e-12	-1.05032	1.26359e-10	3.40774e-10	conserved hypothetical protein
Overlap-down	CNM00720	-1.49674	1.4451e-12	5.45944e-12	-2.12621	3.37109e-23	1.72604e-22	cytochrome c oxidase biogenesis-related protein, putative
Overlap-down	CNM02200	-1.97682	1.5137e-12	5.7152e-12	-5.16513	3.31946e-57	6.08697e-56	hypothetical protein
Overlap-down	CNB03520	-1.21669	1.58376e-12	5.96896e-12	-1.64494	3.50916e-19	1.49062e-18	protein arginine n-methyltransferase, putative
Overlap-down	CNH00920	-1.41809	1.58886e-12	5.98104e-12	-2.66555	2.98933e-46	3.9782e-45	asparagine synthase (glutamine-hydrolyzing), putative
Overlap-down	CNE00150	-1.25177	1.71958e-12	6.4538e-12	-1.88049	4.00192e-25	2.24392e-24	hypothetical protein
Overlap-down	CNK03420	-1.25286	1.72584e-12	6.47345e-12	-1.64502	6.84185e-26	3.95586e-25	adenylate kinase, putative
Overlap-down	CNH03230	-1.25582	1.80998e-12	6.77289e-12	-1.08096	5.31408e-11	1.46765e-10	arsenite-resistant protein ASR2, putative
Overlap-down	CNG04370	-1.41037	1.8648e-12	6.9739e-12	-1.32613	4.03401e-09	9.87832e-09	ER to Golgi transport-related protein, putative
Overlap-down	CND03730	-1.71386	1.91777e-12	7.16346e-12	-2.08486	6.55334e-13	2.00283e-12	conserved hypothetical protein
Overlap-down	CNE03590	-1.36256	1.97715e-12	7.37653e-12	-1.62682	2.4847e-15	8.60707e-15	hemolysin, putative
Overlap-down	CNB03780	-1.48371	1.98431e-12	7.39735e-12	-2.06841	2.25787e-22	1.11971e-21	conserved hypothetical protein
Overlap-down	CNH02580	-1.36862	2.0548e-12	7.64355e-12	-2.21999	8.17932e-29	5.41397e-28	phosphoethanolamine N-methyltransferase, putative
Overlap-down	CNM00740	-1.32903	2.10997e-12	7.84415e-12	-2.3141	1.33938e-30	9.59005e-30	conserved hypothetical protein
Overlap-down	CNN00920	-1.14536	2.17421e-12	8.07821e-12	-1.51335	2.09958e-19	9.00348e-19	conserved hypothetical protein
Overlap-down	CNA01600	-1.55303	2.27771e-12	8.43288e-12	-1.24487	1.1091e-08	2.64907e-08	conserved hypothetical protein
Overlap-down	CNE00550	-1.60485	2.32238e-12	8.59323e-12	-2.52939	3.19761e-67	8.1662e-66	conserved hypothetical protein
Overlap-down	CNB05640	-1.53356	2.3473e-12	8.68033e-12	-2.10353	6.41203e-34	5.329e-33	proline-tRNA ligase, putative
Overlap-down	CNL06390	-1.21282	2.51641e-12	9.28389e-12	-1.79661	6.17406e-25	3.42533e-24	zuotin, putative
Overlap-down	CNB04060	-1.25313	2.6064e-12	9.599e-12	-1.34033	2.091e-19	8.9728e-19	conserved hypothetical protein
Overlap-down	CNK01750	-1.61593	2.9039e-12	1.06821e-11	-1.85202	2.67903e-15	9.2599e-15	hypothetical protein
Overlap-down	CNH02060	-1.02747	3.00466e-12	1.10399e-11	-1.50156	2.8582e-30	2.01898e-29	mitochondrial outer membrane protein, putative
Overlap-down	CNE00360	-1.17804	3.05737e-12	1.1227e-11	-1.68527	1.60806e-18	6.59106e-18	hypothetical protein
Overlap-down	CNH00130	-1.43797	3.07683e-12	1.12919e-11	-2.04595	4.25958e-23	2.17742e-22	hypothetical protein
[truncated: 355 more rows]

## Sheet: Supplementary Table 8
Supplementary Table 8 List of GO terms enriched among sets of significant differentially expressed genes from C. neoformans treated with Sparamosin26-54.
Gene expression	Category	GOID	Description	GeneRatio	BgRatio	pvalue	padj	geneID	Count
Overlap-up	BP	GO:0005976	polysaccharide metabolic process	27/719	63/4357	5.88e-07	0.000637075	CNA05300/CNF01610/CNN02260/CNL04840/CNA05790/CND00550/CNH00790/CND00790/CNG02630/CNC00050/CNH02270/CND05360/CNH00370/CNA03300/CNL04420/CNF01760/CNE03150/CNM00410/CNF02120/CNH00960/CND02900/CNE03240/CNK01510/CNK00300/CND06160/CNL04390/CNK01500	27
Overlap-up	BP	GO:0044264	cellular polysaccharide metabolic process	24/719	55/4357	1.69e-06	0.000917507	CNA05300/CNF01610/CNN02260/CNL04840/CND00550/CNH00790/CND00790/CNG02630/CNC00050/CNH02270/CND05360/CNH00370/CNA03300/CNL04420/CNF01760/CNE03150/CNM00410/CNF02120/CNH00960/CND02900/CNE03240/CNK00300/CND06160/CNL04390	24
[truncated: 363 more rows]
